# Supplementary material for: Promoting favorable interfacial properties in lithium-based batteries using chlorine-rich sulfide inorganic solid-state electrolytes
Source: Nat Commun. 2022 Apr 7;13:1909. doi: 10.1038/s41467-022-29596-8 (PMC8989881; doi:10.1038/s41467-022-29596-8)
Supplement: Supplementary file 3 — Source Data [file 41467_2022_29596_MOESM3_ESM.xlsx]

## Sheet: Figure1a
2-Theta	PDF	0.6		1		1.3		1.45		1.6
15.533	720	10	672.4	10	864.5	10	421.5	10	647	10	926.5
15.533	16	10.02	694	10.02	812	10.02	420.5	10.02	647.333	10.02	906.5
15.533	--	10.04	676.8	10.04	865	10.04	428.5	10.04	674.667	10.04	893.5
17.941	400	10.06	678.4	10.06	853	10.06	428	10.06	676.333	10.06	911
17.941	16	10.08	701.2	10.08	835.5	10.08	445	10.08	654	10.08	936
17.941	--	10.1	679.2	10.1	812	10.1	421	10.1	654.667	10.1	890
25.502	1360	10.12	727.2	10.12	849	10.12	420	10.12	655.333	10.12	905
25.502	16	10.14	727.2	10.14	868	10.14	408.5	10.14	666	10.14	933
25.502	--	10.16	694.8	10.16	822	10.16	407.5	10.16	655.333	10.16	916
29.981	1600	10.18	693.6	10.18	841.5	10.18	428	10.18	679.333	10.18	931.5
29.981	16	10.2	686.8	10.2	818	10.2	431.5	10.2	656.333	10.2	914.5
29.981	--	10.22	674	10.22	862	10.22	421	10.22	672	10.22	917.5
31.316	1440	10.24	718.4	10.24	795.5	10.24	419.5	10.24	650	10.24	943.5
31.316	16	10.26	687.6	10.26	860.5	10.26	454.5	10.26	630.667	10.26	945
31.316	--	10.28	708.8	10.28	830	10.28	459	10.28	631	10.28	913
36.327	96	10.3	697.6	10.3	843.5	10.3	420	10.3	652	10.3	917.5
36.327	16	10.32	706.8	10.32	849.5	10.32	423.5	10.32	693.667	10.32	936.5
36.327	--	10.34	716	10.34	867.5	10.34	433.5	10.34	667.333	10.34	933
39.763	192	10.36	729.6	10.36	820.5	10.36	428.5	10.36	691.333	10.36	939.5
39.763	16	10.38	732.4	10.38	864.5	10.38	392	10.38	683.667	10.38	937.5
39.763	--	10.4	682.8	10.4	839.5	10.4	402	10.4	657	10.4	922
40.835	64	10.42	723.6	10.42	849	10.42	437	10.42	694.333	10.42	950
40.835	16	10.44	698.8	10.44	907.5	10.44	417	10.44	677.333	10.44	938
40.835	--	10.46	718.8	10.46	850	10.46	418.5	10.46	691.667	10.46	956.5
44.879	880	10.48	703.6	10.48	855.5	10.48	400	10.48	697.333	10.48	911
44.879	16	10.5	749.6	10.5	919	10.5	434	10.5	669.333	10.5	980
44.879	--	10.52	704	10.52	856.5	10.52	433.5	10.52	692.333	10.52	947
47.754	800	10.54	731.2	10.54	887.5	10.54	420	10.54	660	10.54	935
47.754	16	10.56	752	10.56	847	10.56	449.5	10.56	654.333	10.56	927
47.754	--	10.58	713.2	10.58	848.5	10.58	438	10.58	683.333	10.58	957.5
52.26	960	10.6	724.4	10.6	895	10.6	419.5	10.6	672.333	10.6	914
52.26	16	10.62	732.4	10.62	891	10.62	447	10.62	675.333	10.62	943.5
52.26	--	10.64	731.2	10.64	892.5	10.64	430.5	10.64	689	10.64	972.5
54.864	256	10.66	731.2	10.66	898	10.66	410.5	10.66	652.667	10.66	951
54.864	16	10.68	732.4	10.68	873	10.68	433	10.68	674.667	10.68	964
54.864	--	10.7	724.4	10.7	891	10.7	451	10.7	665.333	10.7	972
55.768	160	10.72	756.4	10.72	897	10.72	439.5	10.72	682	10.72	961
55.768	16	10.74	749.2	10.74	886.5	10.74	447	10.74	668	10.74	975.5
55.768	--	10.76	733.2	10.76	891.5	10.76	429	10.76	710	10.76	978
59.011	256	10.78	756.4	10.78	879	10.78	433.5	10.78	706	10.78	966
59.011	16	10.8	770.4	10.8	892	10.8	423.5	10.8	693.667	10.8	947.5
59.011	--	10.82	763.6	10.82	914.5	10.82	429.5	10.82	697	10.82	979
61.434	192	10.84	718	10.84	883.5	10.84	414	10.84	691	10.84	953
61.434	16	10.86	774	10.86	871.5	10.86	434	10.86	653.667	10.86	979
61.434	--	10.88	762	10.88	908.5	10.88	446	10.88	697	10.88	979.5
62.258	320	10.9	749.2	10.9	909.5	10.9	459	10.9	714.333	10.9	990
62.258	16	10.92	784	10.92	943.5	10.92	430.5	10.92	667.667	10.92	929
62.258	--	10.94	784.8	10.94	896.5	10.94	445.5	10.94	693.667	10.94	977
67.581	160	10.96	771.6	10.96	898.5	10.96	437	10.96	678.333	10.96	1048
67.581	16	10.98	762	10.98	935.5	10.98	458	10.98	710.333	10.98	951
67.581	--	11	757.6	11	917	11	463	11	698	11	1015
68.309	128	11.02	777.2	11.02	875.5	11.02	425	11.02	688.667	11.02	991.5
68.309	16	11.04	781.2	11.04	949.5	11.04	460.5	11.04	686.667	11.04	998
68.309	--	11.06	768.4	11.06	884	11.06	430	11.06	699	11.06	987.5
		11.08	745.2	11.08	915	11.08	462.5	11.08	694.667	11.08	969.5
		11.1	802.4	11.1	899.5	11.1	428	11.1	699	11.1	970.5
		11.12	781.2	11.12	930	11.12	439.5	11.12	677	11.12	931
		11.14	797.6	11.14	929	11.14	438	11.14	695	11.14	973
		11.16	806.4	11.16	945	11.16	439	11.16	703.333	11.16	1019.5
		11.18	814	11.18	939.5	11.18	467.5	11.18	722.667	11.18	1029.5
		11.2	774.8	11.2	912.5	11.2	453.5	11.2	699	11.2	968
		11.22	788.8	11.22	901.5	11.22	439.5	11.22	708	11.22	964
		11.24	798.8	11.24	912	11.24	431	11.24	708.333	11.24	996.5
		11.26	825.6	11.26	937.5	11.26	471.5	11.26	701.667	11.26	1009
		11.28	802.8	11.28	922	11.28	438	11.28	685.333	11.28	1024
		11.3	832.4	11.3	901	11.3	471.5	11.3	714	11.3	969.5
		11.32	788	11.32	941	11.32	462.5	11.32	704.333	11.32	943.5
		11.34	854.8	11.34	934.5	11.34	440.5	11.34	709	11.34	1046
		11.36	800.4	11.36	929.5	11.36	426.5	11.36	696	11.36	984.5
		11.38	815.6	11.38	905	11.38	463	11.38	684	11.38	1022
		11.4	805.6	11.4	907	11.4	447	11.4	696	11.4	1006
		11.42	826.8	11.42	924.5	11.42	445	11.42	747.667	11.42	1001.5
		11.44	839.2	11.44	953	11.44	435	11.44	702	11.44	996.5
		11.46	785.2	11.46	938	11.46	451	11.46	713.667	11.46	1009
		11.48	794.4	11.48	942	11.48	451	11.48	700	11.48	1018
		11.5	829.6	11.5	969	11.5	452.5	11.5	714.333	11.5	1007.5
		11.52	872	11.52	949.5	11.52	433	11.52	723.667	11.52	1041
		11.54	812.4	11.54	927	11.54	463.5	11.54	693.333	11.54	1019.5
		11.56	819.2	11.56	921	11.56	446.5	11.56	743	11.56	990.5
		11.58	832.8	11.58	970.5	11.58	434.5	11.58	737	11.58	1009
		11.6	814.4	11.6	946	11.6	469	11.6	732.667	11.6	998.5
		11.62	839.2	11.62	944	11.62	436	11.62	729.667	11.62	1029
		11.64	846.8	11.64	969	11.64	471.5	11.64	715.333	11.64	1055.5
		11.66	865.2	11.66	969.5	11.66	458	11.66	737.667	11.66	993.5
		11.68	835.6	11.68	943.5	11.68	443	11.68	716	11.68	1067.5
		11.7	864.8	11.7	989.5	11.7	490.5	11.7	710	11.7	1026.5
		11.72	836	11.72	985.5	11.72	428.5	11.72	711	11.72	1028.5
		11.74	851.6	11.74	965	11.74	440.5	11.74	740.667	11.74	1057.5
		11.76	846.8	11.76	946.5	11.76	460	11.76	738	11.76	1036
		11.78	878	11.78	981.5	11.78	438.5	11.78	704.667	11.78	1011.5
		11.8	902	11.8	978	11.8	462	11.8	735.333	11.8	1060
		11.82	840.8	11.82	938.5	11.82	451	11.82	701.667	11.82	1020
		11.84	846	11.84	1001	11.84	465	11.84	729.667	11.84	1085.5
		11.86	877.6	11.86	1014	11.86	471	11.86	734	11.86	1069
		11.88	848.8	11.88	970.5	11.88	477.5	11.88	735	11.88	1044.5
		11.9	855.2	11.9	972	11.9	489	11.9	744.333	11.9	1060
		11.92	840.8	11.92	939.5	11.92	468	11.92	748.667	11.92	1063.5
		11.94	855.6	11.94	959	11.94	444	11.94	704.333	11.94	1047.5
		11.96	901.2	11.96	1006	11.96	468.5	11.96	728.333	11.96	1026.5
		11.98	880.8	11.98	1001	11.98	476	11.98	690.667	11.98	1072.5
		12	887.6	12	974	12	444	12	743.333	12	1057.5
		12.02	884.4	12.02	981	12.02	471	12.02	751	12.02	1068
		12.04	855.6	12.04	1016.5	12.04	443.5	12.04	714.333	12.04	1032.5
		12.06	881.2	12.06	982	12.06	430.5	12.06	757.667	12.06	1042
		12.08	885.2	12.08	1014	12.08	473.5	12.08	727.333	12.08	1102.5
		12.1	915.6	12.1	1012.5	12.1	460	12.1	724.667	12.1	1096
		12.12	907.6	12.12	1008	12.12	476.5	12.12	755	12.12	1061
		12.14	921.2	12.14	1057	12.14	463	12.14	764.333	12.14	1114.5
		12.16	930.4	12.16	1041	12.16	488	12.16	750.667	12.16	1106
		12.18	923.2	12.18	978	12.18	481	12.18	761.667	12.18	1006.5
		12.2	890.8	12.2	985.5	12.2	472	12.2	727.667	12.2	1084
		12.22	907.2	12.22	1013	12.22	439.5	12.22	754.667	12.22	1087
		12.24	894	12.24	989	12.24	475	12.24	759.333	12.24	1101.5
		12.26	904.8	12.26	994.5	12.26	473	12.26	776.667	12.26	1055.5
		12.28	910	12.28	996.5	12.28	455	12.28	743.333	12.28	1072.5
		12.3	901.6	12.3	1054	12.3	457	12.3	762.333	12.3	1084.5
		12.32	920.8	12.32	1033.5	12.32	481	12.32	744.667	12.32	1059.5
		12.34	898	12.34	1004	12.34	474.5	12.34	757.667	12.34	1073.5
		12.36	914.4	12.36	1018	12.36	452.5	12.36	768.667	12.36	1074.5
		12.38	924.4	12.38	1030	12.38	493	12.38	744.333	12.38	1086
		12.4	926	12.4	994.5	12.4	512	12.4	754	12.4	1095
		12.42	914	12.42	1001.5	12.42	486	12.42	803.333	12.42	1112.5
		12.44	958.4	12.44	1025.5	12.44	433	12.44	759	12.44	1122.5
		12.46	942.4	12.46	1021	12.46	523	12.46	763	12.46	1110.5
		12.48	910.8	12.48	1048	12.48	475.5	12.48	778.667	12.48	1098
		12.5	964.4	12.5	1065	12.5	474.5	12.5	776.333	12.5	1087
		12.52	946	12.52	1008	12.52	459	12.52	766.667	12.52	1117.5
		12.54	943.2	12.54	1059.5	12.54	489.5	12.54	755.333	12.54	1089
		12.56	989.2	12.56	1053.5	12.56	477.5	12.56	762.667	12.56	1078
		12.58	927.6	12.58	1050.5	12.58	467	12.58	776	12.58	1124.5
		12.6	965.2	12.6	1009.5	12.6	507.5	12.6	778	12.6	1101
		12.62	929.2	12.62	1040.5	12.62	483	12.62	760.667	12.62	1148
		12.64	933.6	12.64	1038	12.64	486	12.64	771.667	12.64	1111.5
		12.66	947.6	12.66	1035	12.66	446	12.66	768	12.66	1136.5
		12.68	960.4	12.68	1031	12.68	512.5	12.68	747.333	12.68	1126.5
		12.7	960.4	12.7	1020	12.7	486.5	12.7	758.333	12.7	1108.5
		12.72	922	12.72	1030	12.72	479	12.72	760.667	12.72	1109.5
		12.74	965.2	12.74	1019.5	12.74	477	12.74	759.667	12.74	1153.5
		12.76	1003.6	12.76	1029.5	12.76	489	12.76	768	12.76	1129.5
		12.78	974.8	12.78	1093	12.78	492.5	12.78	808.667	12.78	1121
		12.8	957.2	12.8	1045	12.8	508	12.8	761	12.8	1119
		12.82	950.4	12.82	1056	12.82	485	12.82	806	12.82	1120
		12.84	968.4	12.84	1097	12.84	482	12.84	794	12.84	1129
		12.86	970.8	12.86	1082	12.86	481.5	12.86	791	12.86	1152
		12.88	985.2	12.88	1082	12.88	503.5	12.88	806.667	12.88	1166.5
		12.9	1004.8	12.9	1046.5	12.9	491	12.9	773.333	12.9	1141.5
		12.92	964	12.92	1073	12.92	530.5	12.92	754	12.92	1172
		12.94	984.4	12.94	1112.5	12.94	512.5	12.94	786.333	12.94	1187
		12.96	1013.2	12.96	1049	12.96	499	12.96	769.667	12.96	1163
		12.98	955.2	12.98	1057	12.98	496.5	12.98	784.333	12.98	1130
		13	986.4	13	1070	13	516.5	13	793	13	1183.5
		13.02	988.8	13.02	1038.5	13.02	462	13.02	773.667	13.02	1173
		13.04	1009.2	13.04	1074.5	13.04	511	13.04	795.667	13.04	1126.5
		13.06	1015.2	13.06	1134.5	13.06	503	13.06	798	13.06	1162.5
		13.08	990.4	13.08	1091.5	13.08	501	13.08	800.667	13.08	1164
		13.1	1005.6	13.1	1090	13.1	501	13.1	767.333	13.1	1166
		13.12	984	13.12	1118.5	13.12	502	13.12	789.667	13.12	1224.5
		13.14	1000	13.14	1073.5	13.14	492.5	13.14	810	13.14	1178
		13.16	1018	13.16	1137	13.16	501	13.16	775.667	13.16	1179
		13.18	1024.8	13.18	1094	13.18	512	13.18	793	13.18	1210.5
		13.2	1052.8	13.2	1131	13.2	492	13.2	800.333	13.2	1230.5
		13.22	1034	13.22	1127.5	13.22	502.5	13.22	794.333	13.22	1233.5
		13.24	1037.6	13.24	1146	13.24	506.5	13.24	779	13.24	1166.5
		13.26	1046	13.26	1124	13.26	505.5	13.26	804	13.26	1236.5
		13.28	1041.6	13.28	1109.5	13.28	496.5	13.28	796	13.28	1176
		13.3	1022	13.3	1079.5	13.3	511	13.3	779.667	13.3	1209.5
		13.32	1060.4	13.32	1102.5	13.32	521.5	13.32	815.667	13.32	1223
		13.34	1053.2	13.34	1126.5	13.34	518	13.34	795.667	13.34	1202.5
		13.36	1032.8	13.36	1120.5	13.36	526	13.36	806.667	13.36	1223.5
		13.38	1054.4	13.38	1115.5	13.38	487	13.38	789	13.38	1217.5
		13.4	1062.4	13.4	1087.5	13.4	520	13.4	841.333	13.4	1221
		13.42	1031.2	13.42	1106.5	13.42	515.5	13.42	811.667	13.42	1251
		13.44	1039.2	13.44	1164	13.44	538	13.44	796.333	13.44	1262
		13.46	1064.4	13.46	1141	13.46	540.5	13.46	822.667	13.46	1234.5
		13.48	1026.8	13.48	1165	13.48	517.5	13.48	814.667	13.48	1345.5
		13.5	1078	13.5	1148	13.5	513.5	13.5	800	13.5	1274.5
		13.52	1047.6	13.52	1131	13.52	522	13.52	818.667	13.52	1255.5
		13.54	1097.2	13.54	1120	13.54	527	13.54	813	13.54	1244
		13.56	1088.8	13.56	1163.5	13.56	522	13.56	830	13.56	1280
		13.58	1045.6	13.58	1130.5	13.58	539	13.58	822	13.58	1285
		13.6	1084	13.6	1138.5	13.6	550.5	13.6	814.333	13.6	1311.5
		13.62	1049.2	13.62	1188.5	13.62	536.5	13.62	852	13.62	1299
		13.64	1068	13.64	1212	13.64	548	13.64	817	13.64	1317.5
		13.66	1090.4	13.66	1148	13.66	535.5	13.66	818.667	13.66	1288
		13.68	1075.6	13.68	1184.5	13.68	561.5	13.68	811.333	13.68	1323.5
		13.7	1058	13.7	1147.5	13.7	531.5	13.7	841.667	13.7	1289
		13.72	1074.8	13.72	1152.5	13.72	541	13.72	810	13.72	1299
		13.74	1077.6	13.74	1171.5	13.74	517.5	13.74	825	13.74	1294
		13.76	1062.8	13.76	1184.5	13.76	549.5	13.76	856	13.76	1309
		13.78	1102.4	13.78	1152	13.78	535.5	13.78	836	13.78	1266.5
		13.8	1081.2	13.8	1178.5	13.8	548	13.8	844	13.8	1317.5
		13.82	1090.4	13.82	1194	13.82	561	13.82	838.667	13.82	1374.5
		13.84	1144	13.84	1178	13.84	549.5	13.84	850.333	13.84	1332.5
		13.86	1108	13.86	1234	13.86	518.5	13.86	839	13.86	1360.5
		13.88	1117.2	13.88	1184.5	13.88	559	13.88	835.333	13.88	1345.5
		13.9	1113.2	13.9	1186.5	13.9	576.5	13.9	863	13.9	1371
		13.92	1096.8	13.92	1213	13.92	560	13.92	844.333	13.92	1337
		13.94	1116.4	13.94	1211.5	13.94	539.5	13.94	846	13.94	1385.5
		13.96	1092.4	13.96	1217	13.96	535.5	13.96	842.667	13.96	1331.5
		13.98	1123.6	13.98	1202	13.98	554.5	13.98	844	13.98	1350
		14	1152.8	14	1213	14	557	14	863	14	1344.5
		14.02	1145.2	14.02	1197	14.02	561.5	14.02	854	14.02	1387.5
		14.04	1142	14.04	1205.5	14.04	580	14.04	855	14.04	1340
		14.06	1147.6	14.06	1175	14.06	554	14.06	885.667	14.06	1366
		14.08	1138.8	14.08	1187.5	14.08	576.5	14.08	867.667	14.08	1428
		14.1	1140	14.1	1219	14.1	540.5	14.1	869.667	14.1	1399.5
		14.12	1166	14.12	1191.5	14.12	586.5	14.12	882.333	14.12	1418
		14.14	1107.2	14.14	1237.5	14.14	572	14.14	897.667	14.14	1371.5
		14.16	1154	14.16	1228	14.16	565	14.16	874.667	14.16	1433.5
		14.18	1186.8	14.18	1248	14.18	573.5	14.18	867.333	14.18	1397.5
		14.2	1179.6	14.2	1250	14.2	566.5	14.2	907	14.2	1409.5
		14.22	1132	14.22	1272	14.22	574.5	14.22	852.667	14.22	1404.5
		14.24	1155.2	14.24	1245.5	14.24	620	14.24	868.667	14.24	1381
		14.26	1174.8	14.26	1265	14.26	593.5	14.26	866.667	14.26	1488.5
		14.28	1188.4	14.28	1246	14.28	548	14.28	887.667	14.28	1409.5
		14.3	1147.6	14.3	1239	14.3	540	14.3	860.667	14.3	1407.5
		14.32	1125.2	14.32	1294.5	14.32	563.5	14.32	896.667	14.32	1389
		14.34	1121.2	14.34	1245	14.34	569	14.34	879.667	14.34	1441
		14.36	1156	14.36	1241.5	14.36	613	14.36	915	14.36	1392
		14.38	1160.4	14.38	1287	14.38	574.5	14.38	912.333	14.38	1485.5
		14.4	1164.8	14.4	1254.5	14.4	575.5	14.4	894.333	14.4	1506
		14.42	1185.6	14.42	1230.5	14.42	563.5	14.42	891.333	14.42	1456
		14.44	1178.8	14.44	1273.5	14.44	578	14.44	909.667	14.44	1467
		14.46	1184	14.46	1268.5	14.46	614	14.46	890.333	14.46	1467
		14.48	1192.8	14.48	1305	14.48	613	14.48	894.667	14.48	1442
		14.5	1191.2	14.5	1260.5	14.5	588.5	14.5	893	14.5	1411.5
		14.52	1165.6	14.52	1266.5	14.52	599.5	14.52	910.667	14.52	1451.5
		14.54	1170.8	14.54	1290	14.54	566.5	14.54	896.333	14.54	1463.5
		14.56	1194.8	14.56	1263	14.56	582	14.56	898.333	14.56	1465.5
		14.58	1171.6	14.58	1257	14.58	593	14.58	903.333	14.58	1447
		14.6	1198.8	14.6	1262.5	14.6	594	14.6	906.333	14.6	1474.5
		14.62	1191.2	14.62	1260.5	14.62	607.5	14.62	906.333	14.62	1433.5
		14.64	1188	14.64	1313	14.64	590	14.64	901.333	14.64	1475.5
		14.66	1186.8	14.66	1295.5	14.66	597	14.66	908.333	14.66	1475
		14.68	1195.6	14.68	1321.5	14.68	614.5	14.68	897.667	14.68	1430.5
		14.7	1184	14.7	1282.5	14.7	618	14.7	914.667	14.7	1478
		14.72	1221.6	14.72	1307	14.72	600	14.72	932	14.72	1507.5
		14.74	1196.8	14.74	1335.5	14.74	593	14.74	942.333	14.74	1437
		14.76	1256.8	14.76	1329.5	14.76	608.5	14.76	945	14.76	1504.5
		14.78	1162.4	14.78	1343.5	14.78	596	14.78	950.333	14.78	1435.5
		14.8	1183.2	14.8	1362.5	14.8	591	14.8	920.667	14.8	1468.5
		14.82	1210.8	14.82	1342	14.82	598	14.82	924.667	14.82	1509
		14.84	1238.4	14.84	1326.5	14.84	618.5	14.84	933.333	14.84	1480
		14.86	1200.4	14.86	1341	14.86	647.5	14.86	921.667	14.86	1515.5
		14.88	1231.6	14.88	1347.5	14.88	621	14.88	922	14.88	1525.5
		14.9	1200	14.9	1370	14.9	640	14.9	961.333	14.9	1523.5
		14.92	1217.6	14.92	1385.5	14.92	642	14.92	924.333	14.92	1504.5
		14.94	1210.4	14.94	1330	14.94	626.5	14.94	947.333	14.94	1508
		14.96	1237.6	14.96	1382.5	14.96	660	14.96	959	14.96	1506
		14.98	1228.8	14.98	1394.5	14.98	648	14.98	943.333	14.98	1512.5
		15	1280.8	15	1409	15	641.5	15	954	15	1564.5
		15.02	1220	15.02	1404	15.02	650.5	15.02	947.667	15.02	1519.5
		15.04	1248.8	15.04	1431	15.04	646	15.04	932.333	15.04	1552
		15.06	1259.2	15.06	1386	15.06	662.5	15.06	939.333	15.06	1561
		15.08	1272	15.08	1491.5	15.08	642.5	15.08	956	15.08	1541
		15.1	1253.6	15.1	1473	15.1	685	15.1	966.667	15.1	1541.5
		15.12	1266.4	15.12	1446	15.12	648	15.12	933.667	15.12	1538
		15.14	1216.4	15.14	1513	15.14	683	15.14	980.667	15.14	1557.5
		15.16	1326.8	15.16	1505.5	15.16	669	15.16	978.667	15.16	1599.5
		15.18	1267.2	15.18	1621.5	15.18	718.5	15.18	969.333	15.18	1600.5
		15.2	1291.6	15.2	1658	15.2	716	15.2	984.667	15.2	1556.5
		15.22	1266.8	15.22	1707.5	15.22	748.5	15.22	968.333	15.22	1588.5
		15.24	1281.2	15.24	1721	15.24	752	15.24	962.667	15.24	1581
		15.26	1308	15.26	1823.5	15.26	768	15.26	991.333	15.26	1640
		15.28	1314	15.28	1914	15.28	860	15.28	989.667	15.28	1637.5
		15.3	1390.4	15.3	2043	15.3	858	15.3	1013.67	15.3	1612.5
		15.32	1371.6	15.32	2199.5	15.32	896	15.32	1012	15.32	1692.5
		15.34	1404.4	15.34	2343.5	15.34	998.5	15.34	1018.33	15.34	1676
		15.36	1464.8	15.36	2388.5	15.36	1082	15.36	1034.33	15.36	1685.5
		15.38	1536.8	15.38	2566	15.38	1186	15.38	1050.67	15.38	1792.5
		15.4	1574.8	15.4	2399.5	15.4	1343.5	15.4	1016.33	15.4	1822
		15.42	1669.2	15.42	2342.5	15.42	1486	15.42	1089	15.42	1859
		15.44	1773.2	15.44	2137.5	15.44	1492	15.44	1086.67	15.44	1990
		15.46	1860.4	15.46	1976	15.46	1540	15.46	1122	15.46	2078
		15.48	1888.8	15.48	1927.5	15.48	1379.5	15.48	1144.67	15.48	2253
		15.5	2033.6	15.5	1759.5	15.5	1232	15.5	1179	15.5	2298.5
		15.52	2098	15.52	1629.5	15.52	1067.5	15.52	1219	15.52	2396
		15.54	2154	15.54	1573.5	15.54	956	15.54	1260.67	15.54	2394.5
		15.56	2222	15.56	1527	15.56	829	15.56	1281.67	15.56	2303
		15.58	2168.4	15.58	1504	15.58	791	15.58	1371	15.58	2152
		15.6	1980.4	15.6	1522	15.6	732	15.6	1434	15.6	1960.5
		15.62	1847.2	15.62	1500	15.62	717.5	15.62	1523.67	15.62	1889
		15.64	1614	15.64	1438	15.64	705	15.64	1640.67	15.64	1771.5
		15.66	1467.2	15.66	1488.5	15.66	719	15.66	1659.33	15.66	1666.5
		15.68	1358	15.68	1485.5	15.68	676	15.68	1611.67	15.68	1670
		15.7	1282.8	15.7	1544	15.7	695	15.7	1534.33	15.7	1681.5
		15.72	1285.2	15.72	1445.5	15.72	722	15.72	1375	15.72	1608
		15.74	1291.6	15.74	1436.5	15.74	712	15.74	1271.67	15.74	1666
		15.76	1265.2	15.76	1450.5	15.76	697	15.76	1198.33	15.76	1676.5
		15.78	1213.2	15.78	1455.5	15.78	700	15.78	1118.67	15.78	1623
		15.8	1275.2	15.8	1491	15.8	711	15.8	1074.67	15.8	1677
		15.82	1240	15.82	1475.5	15.82	688.5	15.82	1029.33	15.82	1675.5
		15.84	1269.2	15.84	1434.5	15.84	690	15.84	1003.67	15.84	1657
		15.86	1294.4	15.86	1449.5	15.86	713	15.86	1058.67	15.86	1669.5
		15.88	1259.2	15.88	1452	15.88	699.5	15.88	987.333	15.88	1662.5
		15.9	1260	15.9	1447.5	15.9	722	15.9	1032.33	15.9	1647
		15.92	1248.4	15.92	1466	15.92	697	15.92	1041	15.92	1607.5
		15.94	1291.2	15.94	1482.5	15.94	706.5	15.94	1065	15.94	1681.5
		15.96	1249.2	15.96	1495.5	15.96	694.5	15.96	1011.33	15.96	1693
		15.98	1261.6	15.98	1459	15.98	706.5	15.98	1049.67	15.98	1656.5
		16	1271.2	16	1510.5	16	696.5	16	1040.67	16	1686.5
		16.02	1251.6	16.02	1498.5	16.02	713	16.02	1055.67	16.02	1639
		16.04	1264.8	16.04	1459.5	16.04	747	16.04	1072.67	16.04	1707.5
		16.06	1265.6	16.06	1517	16.06	695.5	16.06	1068.67	16.06	1697
		16.08	1292.8	16.08	1486	16.08	730	16.08	1061.67	16.08	1654
		16.1	1248	16.1	1498.5	16.1	739.5	16.1	1053.33	16.1	1714
		16.12	1272.8	16.12	1486	16.12	703	16.12	1034.33	16.12	1749
		16.14	1267.2	16.14	1489.5	16.14	718	16.14	1057	16.14	1707
		16.16	1277.2	16.16	1543	16.16	760	16.16	1067	16.16	1713.5
		16.18	1232.4	16.18	1500	16.18	732	16.18	1040.33	16.18	1750
		16.2	1314	16.2	1469.5	16.2	773.5	16.2	1074.67	16.2	1690.5
		16.22	1234.8	16.22	1519.5	16.22	720	16.22	1077.33	16.22	1704
		16.24	1270.8	16.24	1513.5	16.24	735	16.24	1063.33	16.24	1738
		16.26	1280.4	16.26	1536	16.26	746	16.26	1089.33	16.26	1667
		16.28	1277.2	16.28	1492	16.28	763	16.28	1058.33	16.28	1777.5
		16.3	1264.4	16.3	1527	16.3	728.5	16.3	1092.67	16.3	1758
		16.32	1282.8	16.32	1551.5	16.32	695	16.32	1076.67	16.32	1678.5
		16.34	1283.6	16.34	1535.5	16.34	738.5	16.34	1098.33	16.34	1750
		16.36	1251.2	16.36	1488.5	16.36	769.5	16.36	1065.33	16.36	1685.5
		16.38	1280.8	16.38	1460.5	16.38	748.5	16.38	1098.33	16.38	1681.5
		16.4	1304	16.4	1505	16.4	758	16.4	1061	16.4	1716
		16.42	1275.2	16.42	1523.5	16.42	771.5	16.42	1076.67	16.42	1741.5
		16.44	1308	16.44	1550.5	16.44	761.5	16.44	1104.67	16.44	1692.5
		16.46	1301.6	16.46	1558.5	16.46	792	16.46	1093	16.46	1712
		16.48	1236	16.48	1532.5	16.48	763	16.48	1120	16.48	1678.5
		16.5	1282.8	16.5	1530.5	16.5	764.5	16.5	1077.33	16.5	1699
		16.52	1258.4	16.52	1549.5	16.52	759	16.52	1090.67	16.52	1748.5
		16.54	1282	16.54	1562	16.54	749	16.54	1067.33	16.54	1754
		16.56	1223.2	16.56	1526	16.56	795.5	16.56	1109.33	16.56	1779
		16.58	1257.2	16.58	1572.5	16.58	732.5	16.58	1092	16.58	1742.5
		16.6	1273.2	16.6	1558	16.6	745.5	16.6	1106	16.6	1707.5
		16.62	1309.6	16.62	1531	16.62	740.5	16.62	1094	16.62	1742.5
		16.64	1216	16.64	1479.5	16.64	763.5	16.64	1063.67	16.64	1705.5
		16.66	1266	16.66	1558.5	16.66	777	16.66	1112	16.66	1747.5
		16.68	1277.6	16.68	1582	16.68	750	16.68	1087.33	16.68	1712
		16.7	1264.8	16.7	1563	16.7	802.5	16.7	1118.67	16.7	1688
		16.72	1287.2	16.72	1513	16.72	800.5	16.72	1123.33	16.72	1750
		16.74	1263.2	16.74	1570.5	16.74	766.5	16.74	1086	16.74	1781
		16.76	1276.8	16.76	1539.5	16.76	744	16.76	1115.67	16.76	1770.5
		16.78	1320.4	16.78	1582.5	16.78	802.5	16.78	1135.33	16.78	1786
		16.8	1301.2	16.8	1509.5	16.8	799	16.8	1115.33	16.8	1741.5
		16.82	1294.4	16.82	1542	16.82	809	16.82	1141.67	16.82	1732.5
		16.84	1294.4	16.84	1557.5	16.84	774.5	16.84	1112.33	16.84	1726
		16.86	1312	16.86	1552.5	16.86	755.5	16.86	1089.67	16.86	1774.5
		16.88	1306.4	16.88	1564.5	16.88	761	16.88	1097.67	16.88	1723.5
		16.9	1297.6	16.9	1531	16.9	829.5	16.9	1110.67	16.9	1771.5
		16.92	1274	16.92	1583.5	16.92	775	16.92	1154.33	16.92	1747
		16.94	1280	16.94	1543.5	16.94	793	16.94	1150.67	16.94	1763.5
		16.96	1282.8	16.96	1521	16.96	772.5	16.96	1111.33	16.96	1782
		16.98	1272.8	16.98	1573.5	16.98	774.5	16.98	1130	16.98	1733.5
		17	1305.2	17	1621.5	17	778	17	1150	17	1738
		17.02	1292.4	17.02	1581	17.02	784	17.02	1141	17.02	1746
		17.04	1279.6	17.04	1568.5	17.04	808.5	17.04	1155.33	17.04	1746
		17.06	1292	17.06	1613	17.06	774.5	17.06	1147.33	17.06	1775
		17.08	1297.2	17.08	1578.5	17.08	769	17.08	1130.67	17.08	1762
		17.1	1282.8	17.1	1619.5	17.1	767.5	17.1	1145.67	17.1	1708
		17.12	1290.4	17.12	1582.5	17.12	827	17.12	1161.67	17.12	1781
		17.14	1286.4	17.14	1575	17.14	828.5	17.14	1149.67	17.14	1783
		17.16	1255.6	17.16	1594	17.16	837	17.16	1142.67	17.16	1721
		17.18	1277.6	17.18	1593.5	17.18	802.5	17.18	1132.33	17.18	1763.5
		17.2	1260.8	17.2	1589	17.2	805	17.2	1148	17.2	1778.5
		17.22	1306.4	17.22	1577	17.22	783	17.22	1151	17.22	1759.5
		17.24	1316.8	17.24	1597.5	17.24	815.5	17.24	1120	17.24	1779
		17.26	1336	17.26	1624.5	17.26	801.5	17.26	1116.33	17.26	1788.5
		17.28	1318.8	17.28	1590	17.28	783.5	17.28	1139	17.28	1764
		17.3	1288	17.3	1598	17.3	839	17.3	1134	17.3	1783
		17.32	1310	17.32	1635	17.32	811.5	17.32	1161	17.32	1843
		17.34	1273.2	17.34	1574.5	17.34	820	17.34	1142.67	17.34	1804
		17.36	1272	17.36	1650.5	17.36	842	17.36	1193.33	17.36	1756
		17.38	1305.2	17.38	1570	17.38	839.5	17.38	1137.33	17.38	1805
		17.4	1273.2	17.4	1588.5	17.4	797	17.4	1160.33	17.4	1841.5
		17.42	1323.6	17.42	1595.5	17.42	821.5	17.42	1159	17.42	1758
		17.44	1289.2	17.44	1676.5	17.44	790	17.44	1135	17.44	1805.5
		17.46	1266.8	17.46	1558	17.46	812.5	17.46	1116.67	17.46	1777.5
		17.48	1294	17.48	1624.5	17.48	798	17.48	1152.67	17.48	1788.5
		17.5	1285.2	17.5	1576	17.5	811.5	17.5	1148.67	17.5	1745
		17.52	1300.8	17.52	1628.5	17.52	824	17.52	1155.67	17.52	1788.5
		17.54	1312.8	17.54	1636	17.54	816	17.54	1176.33	17.54	1739.5
		17.56	1308	17.56	1642.5	17.56	844.5	17.56	1179.33	17.56	1792.5
		17.58	1302	17.58	1670	17.58	846	17.58	1154	17.58	1813.5
		17.6	1345.2	17.6	1689	17.6	836.5	17.6	1205	17.6	1779
		17.62	1281.2	17.62	1688.5	17.62	865	17.62	1157.33	17.62	1793.5
		17.64	1314	17.64	1729.5	17.64	853.5	17.64	1173	17.64	1799
		17.66	1301.2	17.66	1720	17.66	885	17.66	1181.67	17.66	1767.5
		17.68	1305.2	17.68	1811.5	17.68	892.5	17.68	1175	17.68	1810
		17.7	1342.4	17.7	1828.5	17.7	892	17.7	1168.67	17.7	1829
		17.72	1305.2	17.72	1916.5	17.72	912	17.72	1172	17.72	1788.5
		17.74	1333.2	17.74	2018.5	17.74	912.5	17.74	1155.67	17.74	1805.5
		17.76	1361.6	17.76	2031.5	17.76	977.5	17.76	1184.67	17.76	1826
		17.78	1406.4	17.78	2123.5	17.78	976	17.78	1171	17.78	1848
		17.8	1465.2	17.8	2147	17.8	1052.5	17.8	1203.67	17.8	1841.5
		17.82	1428.8	17.82	2110.5	17.82	1113	17.82	1179	17.82	1880
		17.84	1515.2	17.84	2063.5	17.84	1241	17.84	1225.33	17.84	1886.5
		17.86	1554.8	17.86	2058	17.86	1232.5	17.86	1217	17.86	1927.5
		17.88	1583.6	17.88	1930.5	17.88	1274.5	17.88	1229.33	17.88	1972.5
		17.9	1608	17.9	1812	17.9	1278.5	17.9	1268.67	17.9	2049.5
		17.92	1650.4	17.92	1825	17.92	1187	17.92	1229.33	17.92	2073.5
		17.94	1726	17.94	1720	17.94	1066	17.94	1258.67	17.94	2081.5
		17.96	1746.8	17.96	1715	17.96	1035.5	17.96	1276.67	17.96	2141
		17.98	1778	17.98	1663.5	17.98	925	17.98	1265	17.98	2158.5
		18	1743.2	18	1682.5	18	877.5	18	1329	18	2126
		18.02	1686.4	18.02	1651.5	18.02	908	18.02	1397.67	18.02	2037.5
		18.04	1535.6	18.04	1664.5	18.04	848.5	18.04	1439	18.04	2017.5
		18.06	1510.8	18.06	1627.5	18.06	847	18.06	1453	18.06	1889.5
		18.08	1420.4	18.08	1603.5	18.08	857	18.08	1513	18.08	1896
		18.1	1308	18.1	1577	18.1	860.5	18.1	1530.33	18.1	1784
		18.12	1346.4	18.12	1608.5	18.12	863.5	18.12	1500.67	18.12	1788
		18.14	1290	18.14	1628.5	18.14	842	18.14	1449.33	18.14	1789
		18.16	1297.6	18.16	1574	18.16	835.5	18.16	1384.33	18.16	1722.5
		18.18	1300.8	18.18	1606.5	18.18	872.5	18.18	1325.33	18.18	1763
		18.2	1330.8	18.2	1634.5	18.2	824.5	18.2	1282.33	18.2	1748.5
		18.22	1279.6	18.22	1608.5	18.22	814	18.22	1226.67	18.22	1797.5
		18.24	1312.8	18.24	1655.5	18.24	825	18.24	1217.67	18.24	1766
		18.26	1301.2	18.26	1567.5	18.26	844.5	18.26	1210.33	18.26	1739
		18.28	1287.2	18.28	1598	18.28	827.5	18.28	1204	18.28	1772.5
		18.3	1309.6	18.3	1632	18.3	826.5	18.3	1166	18.3	1746
		18.32	1256	18.32	1572	18.32	847.5	18.32	1206	18.32	1766.5
		18.34	1279.6	18.34	1589.5	18.34	807	18.34	1185	18.34	1774
		18.36	1280	18.36	1586	18.36	826	18.36	1174	18.36	1734
		18.38	1328	18.38	1608	18.38	819.5	18.38	1204.67	18.38	1721
		18.4	1246.8	18.4	1558.5	18.4	840.5	18.4	1194.67	18.4	1762
		18.42	1287.2	18.42	1638.5	18.42	840	18.42	1164.67	18.42	1737.5
		18.44	1286.4	18.44	1598	18.44	817	18.44	1177.67	18.44	1737
		18.46	1280	18.46	1612	18.46	829.5	18.46	1148	18.46	1738.5
		18.48	1268	18.48	1544.5	18.48	826.5	18.48	1172.33	18.48	1771
		18.5	1243.6	18.5	1577	18.5	821.5	18.5	1148.33	18.5	1746.5
		18.52	1266.8	18.52	1603	18.52	880	18.52	1175.67	18.52	1705
		18.54	1264.8	18.54	1586	18.54	814.5	18.54	1193.67	18.54	1802
		18.56	1294	18.56	1614.5	18.56	828.5	18.56	1153.33	18.56	1741.5
		18.58	1234.4	18.58	1588	18.58	819	18.58	1143.33	18.58	1759
		18.6	1259.2	18.6	1569	18.6	854.5	18.6	1151.33	18.6	1785
		18.62	1249.2	18.62	1551.5	18.62	849	18.62	1192.67	18.62	1707.5
		18.64	1218.8	18.64	1657.5	18.64	814	18.64	1172.67	18.64	1748.5
		18.66	1297.6	18.66	1557.5	18.66	844.5	18.66	1189.67	18.66	1715
		18.68	1267.2	18.68	1596	18.68	825.5	18.68	1187	18.68	1761
		18.7	1236.4	18.7	1552	18.7	845.5	18.7	1184	18.7	1714
		18.72	1247.6	18.72	1606	18.72	852	18.72	1196.33	18.72	1708
		18.74	1236	18.74	1555.5	18.74	815	18.74	1190	18.74	1740
		18.76	1230.8	18.76	1571.5	18.76	808.5	18.76	1164.33	18.76	1663.5
		18.78	1240.8	18.78	1541.5	18.78	815	18.78	1134	18.78	1733
		18.8	1264.8	18.8	1519.5	18.8	854.5	18.8	1184	18.8	1697
		18.82	1222	18.82	1509.5	18.82	806	18.82	1156.33	18.82	1702.5
		18.84	1246	18.84	1523	18.84	869.5	18.84	1180.33	18.84	1645
		18.86	1208.8	18.86	1512.5	18.86	807.5	18.86	1159.33	18.86	1718.5
		18.88	1254.8	18.88	1570	18.88	809	18.88	1142.67	18.88	1622.5
		18.9	1220.4	18.9	1576	18.9	819.5	18.9	1168.33	18.9	1677
		18.92	1214	18.92	1550	18.92	790	18.92	1181.67	18.92	1656
		18.94	1225.2	18.94	1505	18.94	823	18.94	1154.33	18.94	1723.5
		18.96	1221.2	18.96	1517	18.96	777.5	18.96	1167	18.96	1738
		18.98	1209.6	18.98	1559.5	18.98	797	18.98	1147.33	18.98	1678
		19	1230.4	19	1556.5	19	789.5	19	1176	19	1682.5
		19.02	1224.8	19.02	1563.5	19.02	841.5	19.02	1172.67	19.02	1704.5
		19.04	1189.6	19.04	1540	19.04	784.5	19.04	1168	19.04	1692.5
		19.06	1232.4	19.06	1499.5	19.06	813	19.06	1146	19.06	1673
		19.08	1202.4	19.08	1487	19.08	821	19.08	1141	19.08	1689.5
		19.1	1236.4	19.1	1581.5	19.1	786	19.1	1100.33	19.1	1670.5
		19.12	1185.2	19.12	1493	19.12	785.5	19.12	1137.67	19.12	1684
		19.14	1168	19.14	1498.5	19.14	774.5	19.14	1145	19.14	1687
		19.16	1223.2	19.16	1501.5	19.16	824.5	19.16	1174	19.16	1669
		19.18	1180.8	19.18	1484	19.18	815.5	19.18	1178.67	19.18	1638
		19.2	1178.4	19.2	1505.5	19.2	810	19.2	1149.33	19.2	1678
		19.22	1172.4	19.22	1531	19.22	789	19.22	1149.33	19.22	1626.5
		19.24	1168.8	19.24	1502	19.24	796.5	19.24	1141	19.24	1661
		19.26	1222	19.26	1519.5	19.26	818	19.26	1118.33	19.26	1631
		19.28	1171.6	19.28	1454.5	19.28	787	19.28	1119	19.28	1633
		19.3	1179.6	19.3	1510.5	19.3	826.5	19.3	1141	19.3	1607
		19.32	1158	19.32	1486	19.32	812.5	19.32	1130	19.32	1642
		19.34	1161.2	19.34	1468.5	19.34	787	19.34	1159.67	19.34	1658.5
		19.36	1174.4	19.36	1471.5	19.36	774	19.36	1147.67	19.36	1570
		19.38	1179.2	19.38	1475.5	19.38	819	19.38	1127.33	19.38	1598
		19.4	1174.8	19.4	1487.5	19.4	795	19.4	1145.33	19.4	1605.5
		19.42	1148.4	19.42	1439	19.42	788	19.42	1175	19.42	1589.5
		19.44	1177.6	19.44	1447	19.44	841.5	19.44	1092.33	19.44	1584
		19.46	1169.2	19.46	1503.5	19.46	758.5	19.46	1148	19.46	1587
		19.48	1174.4	19.48	1452	19.48	769	19.48	1124.67	19.48	1629
		19.5	1171.6	19.5	1485.5	19.5	774.5	19.5	1130.33	19.5	1592.5
		19.52	1164.4	19.52	1461	19.52	814.5	19.52	1126.67	19.52	1560
		19.54	1154	19.54	1427	19.54	749.5	19.54	1082.67	19.54	1588.5
		19.56	1153.6	19.56	1487.5	19.56	781	19.56	1114.33	19.56	1547
		19.58	1187.6	19.58	1431.5	19.58	718.5	19.58	1101.33	19.58	1502.5
		19.6	1122	19.6	1414	19.6	778.5	19.6	1121.67	19.6	1606
		19.62	1166	19.62	1453.5	19.62	803.5	19.62	1110.67	19.62	1535.5
		19.64	1161.2	19.64	1476	19.64	759.5	19.64	1083.33	19.64	1566.5
		19.66	1101.6	19.66	1414.5	19.66	780.5	19.66	1086.67	19.66	1531.5
		19.68	1128	19.68	1431.5	19.68	766	19.68	1124.67	19.68	1545
		19.7	1159.6	19.7	1407.5	19.7	741.5	19.7	1104	19.7	1541.5
		19.72	1148.4	19.72	1412.5	19.72	735	19.72	1129.67	19.72	1536
		19.74	1142.4	19.74	1408	19.74	760	19.74	1089	19.74	1536.5
		19.76	1103.6	19.76	1398.5	19.76	776	19.76	1099.33	19.76	1544
		19.78	1148.4	19.78	1405.5	19.78	744.5	19.78	1110.33	19.78	1541.5
		19.8	1150	19.8	1384	19.8	779	19.8	1114.33	19.8	1481
		19.82	1154.8	19.82	1377.5	19.82	754	19.82	1123	19.82	1529.5
		19.84	1120.4	19.84	1394	19.84	741	19.84	1107.67	19.84	1567.5
		19.86	1132.4	19.86	1398.5	19.86	738.5	19.86	1101.67	19.86	1506
		19.88	1108.8	19.88	1390	19.88	783.5	19.88	1091	19.88	1517.5
		19.9	1112	19.9	1374.5	19.9	729.5	19.9	1089	19.9	1522.5
		19.92	1099.6	19.92	1377	19.92	740.5	19.92	1077	19.92	1478
		19.94	1104.4	19.94	1403.5	19.94	733.5	19.94	1100.67	19.94	1476.5
		19.96	1045.6	19.96	1370.5	19.96	750.5	19.96	1065	19.96	1517
		19.98	1077.6	19.98	1391.5	19.98	754.5	19.98	1086.33	19.98	1474
		20	1113.6	20	1371.5	20	773	20	1134.33	20	1426
		20.02	1102	20.02	1364	20.02	712.5	20.02	1095.33	20.02	1437
		20.04	1075.6	20.04	1393.5	20.04	732	20.04	1080	20.04	1466.5
		20.06	1079.2	20.06	1334	20.06	676.5	20.06	1070.33	20.06	1388
		20.08	1079.6	20.08	1379.5	20.08	724	20.08	1119.67	20.08	1486.5
		20.1	1070.8	20.1	1289.5	20.1	705	20.1	1080	20.1	1469
		20.12	1069.6	20.12	1332.5	20.12	719.5	20.12	1078.33	20.12	1434
		20.14	1072.4	20.14	1339	20.14	729	20.14	1094.67	20.14	1389
		20.16	1054.8	20.16	1283.5	20.16	711.5	20.16	1114	20.16	1409
		20.18	1062.4	20.18	1359.5	20.18	701.5	20.18	1060.33	20.18	1410
		20.2	1062	20.2	1299	20.2	719	20.2	1078	20.2	1391.5
		20.22	1040.4	20.22	1235	20.22	737.5	20.22	1045.67	20.22	1459.5
		20.24	1074.8	20.24	1322.5	20.24	725.5	20.24	1039.67	20.24	1407.5
		20.26	1062.4	20.26	1316	20.26	695.5	20.26	1089	20.26	1431
		20.28	1053.2	20.28	1334	20.28	733.5	20.28	1050.67	20.28	1379.5
		20.3	1041.6	20.3	1284	20.3	670	20.3	1071	20.3	1426.5
		20.32	1025.2	20.32	1291	20.32	725.5	20.32	1033.33	20.32	1395.5
		20.34	1083.2	20.34	1271	20.34	697.5	20.34	1034.33	20.34	1383.5
		20.36	1056.4	20.36	1280.5	20.36	690	20.36	1067	20.36	1420
		20.38	1050	20.38	1252	20.38	720	20.38	1054	20.38	1400
		20.4	1009.2	20.4	1272.5	20.4	684	20.4	1024.33	20.4	1371.5
		20.42	1057.6	20.42	1227.5	20.42	681	20.42	1032.67	20.42	1396.5
		20.44	1014	20.44	1273.5	20.44	701.5	20.44	1030.33	20.44	1391.5
		20.46	1024.8	20.46	1315.5	20.46	685.5	20.46	1058.33	20.46	1353.5
		20.48	1056.4	20.48	1270.5	20.48	683	20.48	1039.33	20.48	1360.5
		20.5	1050.4	20.5	1281.5	20.5	686	20.5	1074.33	20.5	1391
		20.52	1012	20.52	1262	20.52	684.5	20.52	1045	20.52	1358.5
		20.54	1000.8	20.54	1273.5	20.54	653	20.54	1064.67	20.54	1405.5
		20.56	1011.2	20.56	1272.5	20.56	663	20.56	1074	20.56	1316.5
		20.58	1000.4	20.58	1264.5	20.58	697	20.58	1009	20.58	1339
		20.6	1039.2	20.6	1261	20.6	666.5	20.6	1055	20.6	1337
		20.62	1019.2	20.62	1265	20.62	644.5	20.62	1051.67	20.62	1342
		20.64	965.2	20.64	1232	20.64	656.5	20.64	1036.67	20.64	1318
		20.66	980	20.66	1298	20.66	678.5	20.66	1039.67	20.66	1358.5
		20.68	1022.8	20.68	1253	20.68	655.5	20.68	1039	20.68	1338
		20.7	992.8	20.7	1183.5	20.7	637	20.7	1047.67	20.7	1305.5
		20.72	980.4	20.72	1207	20.72	639	20.72	1021.33	20.72	1364
		20.74	968.4	20.74	1234	20.74	631	20.74	1024.33	20.74	1296.5
		20.76	996.8	20.76	1190	20.76	657	20.76	1017.67	20.76	1359
		20.78	1012	20.78	1199	20.78	627.5	20.78	1030.67	20.78	1319
		20.8	990	20.8	1231	20.8	662.5	20.8	984.667	20.8	1337
		20.82	992	20.82	1198.5	20.82	677	20.82	1014	20.82	1325.5
		20.84	984	20.84	1222.5	20.84	635	20.84	1025.67	20.84	1315
		20.86	970.4	20.86	1179	20.86	637	20.86	989	20.86	1293
		20.88	949.2	20.88	1214.5	20.88	669.5	20.88	1002.33	20.88	1283.5
		20.9	995.6	20.9	1211	20.9	623.5	20.9	975	20.9	1295.5
		20.92	978.4	20.92	1161.5	20.92	646	20.92	1003.67	20.92	1293.5
		20.94	965.2	20.94	1207	20.94	627	20.94	1001.67	20.94	1303.5
		20.96	981.2	20.96	1164.5	20.96	617.5	20.96	975.667	20.96	1346
		20.98	977.2	20.98	1161.5	20.98	634.5	20.98	989.333	20.98	1288.5
		21	962.8	21	1189	21	653.5	21	1010.33	21	1314.5
		21.02	936.8	21.02	1177	21.02	641	21.02	994.333	21.02	1277.5
		21.04	917.6	21.04	1193.5	21.04	666.5	21.04	1021.33	21.04	1254
		21.06	956.4	21.06	1203.5	21.06	640.5	21.06	1019.67	21.06	1271.5
		21.08	948	21.08	1157.5	21.08	597	21.08	999.667	21.08	1241.5
		21.1	921.2	21.1	1194	21.1	649.5	21.1	1002.67	21.1	1293
		21.12	951.6	21.12	1169.5	21.12	626	21.12	972.667	21.12	1259
		21.14	929.2	21.14	1137.5	21.14	619.5	21.14	1004.33	21.14	1253.5
		21.16	921.2	21.16	1219	21.16	652	21.16	983.333	21.16	1269.5
		21.18	942.8	21.18	1155	21.18	609	21.18	997.333	21.18	1221.5
		21.2	934	21.2	1157.5	21.2	612	21.2	967.667	21.2	1264
		21.22	935.2	21.22	1153.5	21.22	621	21.22	984	21.22	1280
		21.24	954	21.24	1137.5	21.24	592	21.24	972.667	21.24	1214
		21.26	891.2	21.26	1161.5	21.26	616.5	21.26	980.333	21.26	1195
		21.28	938	21.28	1156	21.28	600.5	21.28	965.667	21.28	1220
		21.3	896.4	21.3	1119	21.3	612	21.3	990	21.3	1295.5
		21.32	947.6	21.32	1189.5	21.32	576	21.32	976	21.32	1237.5
		21.34	903.2	21.34	1166.5	21.34	609	21.34	990.667	21.34	1242.5
		21.36	929.2	21.36	1140	21.36	630	21.36	931.667	21.36	1274
		21.38	902.8	21.38	1132	21.38	596	21.38	969.667	21.38	1172
		21.4	921.6	21.4	1109.5	21.4	578	21.4	963.333	21.4	1252.5
		21.42	913.6	21.42	1103	21.42	584	21.42	959.333	21.42	1239.5
		21.44	905.2	21.44	1120	21.44	637.5	21.44	960.333	21.44	1180
		21.46	837.2	21.46	1093	21.46	597.5	21.46	973.667	21.46	1206
		21.48	908.8	21.48	1138.5	21.48	595.5	21.48	949.667	21.48	1212
		21.5	890.8	21.5	1072	21.5	614	21.5	970.667	21.5	1238
		21.52	858	21.52	1103.5	21.52	590	21.52	942	21.52	1194.5
		21.54	886.8	21.54	1081	21.54	613.5	21.54	956.333	21.54	1206
		21.56	920.4	21.56	1120.5	21.56	576.5	21.56	955	21.56	1214.5
		21.58	884.4	21.58	1107.5	21.58	575	21.58	941.333	21.58	1193.5
		21.6	897.2	21.6	1102.5	21.6	578	21.6	938	21.6	1167.5
		21.62	885.2	21.62	1082.5	21.62	551	21.62	958.667	21.62	1225.5
		21.64	881.6	21.64	1071	21.64	567	21.64	945.667	21.64	1165
		21.66	894.4	21.66	1128.5	21.66	611	21.66	939.333	21.66	1201.5
		21.68	875.2	21.68	1070.5	21.68	582	21.68	913.667	21.68	1190.5
		21.7	870.4	21.7	1084.5	21.7	564.5	21.7	931.667	21.7	1146.5
		21.72	906.8	21.72	1071.5	21.72	584.5	21.72	924.333	21.72	1201
		21.74	853.6	21.74	1078	21.74	544.5	21.74	926	21.74	1128.5
		21.76	843.2	21.76	1085.5	21.76	564	21.76	959.333	21.76	1168
		21.78	855.6	21.78	1035.5	21.78	577	21.78	898.667	21.78	1145.5
		21.8	885.2	21.8	1087.5	21.8	615	21.8	873.667	21.8	1152.5
		21.82	853.2	21.82	1011.5	21.82	595.5	21.82	909	21.82	1173.5
		21.84	821.6	21.84	1048.5	21.84	579	21.84	918.333	21.84	1117
		21.86	882.8	21.86	1085	21.86	585.5	21.86	890.333	21.86	1114
		21.88	856.8	21.88	1060.5	21.88	586	21.88	907	21.88	1143.5
		21.9	876	21.9	1063	21.9	579.5	21.9	912.333	21.9	1145.5
		21.92	824.4	21.92	1073	21.92	579.5	21.92	888	21.92	1097.5
		21.94	819.6	21.94	1067	21.94	543	21.94	942.333	21.94	1112
		21.96	871.6	21.96	1101.5	21.96	579.5	21.96	908	21.96	1121.5
		21.98	814.8	21.98	1062.5	21.98	555.5	21.98	881.667	21.98	1121
		22	841.2	22	1058.5	22	588	22	915	22	1137.5
		22.02	828.8	22.02	1045.5	22.02	604	22.02	897.333	22.02	1158
		22.04	832.8	22.04	1061	22.04	580	22.04	911.333	22.04	1118.5
		22.06	837.2	22.06	1090	22.06	587	22.06	907	22.06	1155
		22.08	836.8	22.08	1065.5	22.08	573.5	22.08	928.333	22.08	1146
		22.1	827.6	22.1	1052.5	22.1	589.5	22.1	895.667	22.1	1180
		22.12	832	22.12	1061	22.12	592	22.12	909.333	22.12	1099
		22.14	820.8	22.14	1084.5	22.14	591	22.14	898.333	22.14	1147.5
		22.16	844.4	22.16	1042	22.16	586	22.16	916	22.16	1146
		22.18	836.4	22.18	1027	22.18	570	22.18	899.333	22.18	1130.5
		22.2	827.2	22.2	1002.5	22.2	606	22.2	869.333	22.2	1110
		22.22	822.8	22.22	1013	22.22	547	22.22	887.667	22.22	1088.5
		22.24	847.6	22.24	1040.5	22.24	544.5	22.24	902.333	22.24	1138
		22.26	831.2	22.26	994.5	22.26	542	22.26	877.333	22.26	1129
		22.28	914.4	22.28	1013	22.28	534.5	22.28	911.667	22.28	1057.5
		22.3	879.2	22.3	998	22.3	522.5	22.3	903	22.3	1102
		22.32	840.4	22.32	988.5	22.32	542.5	22.32	917	22.32	1117.5
		22.34	873.2	22.34	1025	22.34	508.5	22.34	877.333	22.34	1064
		22.36	827.2	22.36	987.5	22.36	536.5	22.36	883	22.36	1103.5
		22.38	858	22.38	945.5	22.38	520	22.38	900.667	22.38	1074
		22.4	825.2	22.4	1023.5	22.4	528	22.4	871.667	22.4	1046.5
		22.42	840.8	22.42	1034.5	22.42	539	22.42	916.667	22.42	1086.5
		22.44	840	22.44	997.5	22.44	546	22.44	869.333	22.44	1069
		22.46	814.8	22.46	972.5	22.46	568.5	22.46	859.667	22.46	1057
		22.48	767.6	22.48	977.5	22.48	520	22.48	870.333	22.48	1054
		22.5	790.8	22.5	999.5	22.5	537.5	22.5	853.333	22.5	1095
		22.52	801.6	22.52	995.5	22.52	536	22.52	862.667	22.52	1041
		22.54	812.8	22.54	999.5	22.54	537	22.54	882.333	22.54	1068.5
		22.56	780.4	22.56	982.5	22.56	548.5	22.56	850.333	22.56	1073.5
		22.58	796	22.58	967	22.58	538	22.58	835.333	22.58	1057
		22.6	782.4	22.6	1007.5	22.6	552	22.6	866.333	22.6	1047
		22.62	788.4	22.62	989	22.62	545	22.62	853	22.62	1075
		22.64	737.2	22.64	963.5	22.64	531	22.64	833.667	22.64	1076.5
		22.66	802.4	22.66	976	22.66	516	22.66	848.333	22.66	1047.5
		22.68	786.8	22.68	970	22.68	530	22.68	852	22.68	1038.5
		22.7	763.2	22.7	989	22.7	560.5	22.7	852.667	22.7	1052
		22.72	780.8	22.72	1012	22.72	530	22.72	835.667	22.72	1077.5
		22.74	784.8	22.74	978	22.74	541	22.74	826.667	22.74	1035
		22.76	736	22.76	975.5	22.76	508	22.76	852.667	22.76	1074
		22.78	756	22.78	1000.5	22.78	510.5	22.78	831.667	22.78	1036.5
		22.8	809.6	22.8	947.5	22.8	536	22.8	845.333	22.8	1028
		22.82	781.2	22.82	997.5	22.82	523.5	22.82	785.333	22.82	1035
		22.84	755.6	22.84	956.5	22.84	488.5	22.84	845	22.84	1064
		22.86	749.2	22.86	981.5	22.86	541.5	22.86	798.667	22.86	1030.5
		22.88	783.6	22.88	987.5	22.88	546.5	22.88	828.333	22.88	1066.5
		22.9	764.4	22.9	981.5	22.9	556	22.9	838.667	22.9	1020.5
		22.92	790.8	22.92	966.5	22.92	547	22.92	816.667	22.92	1016.5
		22.94	738.8	22.94	950.5	22.94	548.5	22.94	827	22.94	1045
		22.96	762	22.96	942.5	22.96	533	22.96	802.667	22.96	1072.5
		22.98	775.2	22.98	943	22.98	526.5	22.98	799.333	22.98	1041.5
		23	750.4	23	965.5	23	548.5	23	824.667	23	1022
		23.02	784.8	23.02	971.5	23.02	535	23.02	796.667	23.02	1020
		23.04	794.4	23.04	983	23.04	533.5	23.04	812.333	23.04	1068
		23.06	778	23.06	949	23.06	533.5	23.06	805.333	23.06	966.5
		23.08	760	23.08	946.5	23.08	527	23.08	808	23.08	1038
		23.1	755.2	23.1	938.5	23.1	539	23.1	805.333	23.1	997
		23.12	767.6	23.12	960	23.12	487.5	23.12	825	23.12	967.5
		23.14	712.4	23.14	939	23.14	489.5	23.14	831.667	23.14	1009.5
		23.16	790.8	23.16	922	23.16	505	23.16	866	23.16	1001
		23.18	797.2	23.18	906	23.18	510.5	23.18	870.667	23.18	1031
		23.2	789.2	23.2	944	23.2	534	23.2	827.667	23.2	1017.5
		23.22	794.4	23.22	904.5	23.22	482.5	23.22	820.333	23.22	994
		23.24	762	23.24	868.5	23.24	493	23.24	826.333	23.24	995.5
		23.26	741.6	23.26	935	23.26	471.5	23.26	826	23.26	1011.5
		23.28	763.2	23.28	917	23.28	499	23.28	780.667	23.28	920
		23.3	713.6	23.3	909	23.3	468.5	23.3	787	23.3	936
		23.32	705.2	23.32	936.5	23.32	501	23.32	765	23.32	1015.5
		23.34	727.6	23.34	970	23.34	485	23.34	774	23.34	993.5
		23.36	713.6	23.36	913.5	23.36	521.5	23.36	821.333	23.36	962.5
		23.38	721.6	23.38	865.5	23.38	498.5	23.38	775	23.38	975.5
		23.4	702.4	23.4	919.5	23.4	480.5	23.4	784.333	23.4	934.5
		23.42	725.6	23.42	944	23.42	479.5	23.42	748.333	23.42	932
		23.44	704.8	23.44	896	23.44	469	23.44	777.333	23.44	1000.5
		23.46	735.6	23.46	913.5	23.46	488	23.46	777.667	23.46	945
		23.48	696.4	23.48	867.5	23.48	493.5	23.48	776.333	23.48	990.5
		23.5	729.6	23.5	882.5	23.5	468	23.5	745.667	23.5	963
		23.52	711.2	23.52	863	23.52	503.5	23.52	755.333	23.52	989.5
		23.54	717.2	23.54	911	23.54	477.5	23.54	741	23.54	979.5
		23.56	706.4	23.56	850	23.56	450	23.56	754.667	23.56	963.5
		23.58	718.4	23.58	906.5	23.58	482.5	23.58	777.333	23.58	959.5
		23.6	712	23.6	888	23.6	455	23.6	767	23.6	973
		23.62	740	23.62	864.5	23.62	472	23.62	769.667	23.62	951
		23.64	684.8	23.64	892.5	23.64	497.5	23.64	750	23.64	930
		23.66	712.4	23.66	913	23.66	457	23.66	753.333	23.66	917.5
		23.68	689.6	23.68	907.5	23.68	492.5	23.68	741.333	23.68	977.5
		23.7	710.4	23.7	933	23.7	479	23.7	757	23.7	932
		23.72	713.6	23.72	878.5	23.72	471.5	23.72	748	23.72	945.5
		23.74	710.8	23.74	881.5	23.74	466.5	23.74	734.667	23.74	962.5
		23.76	708.8	23.76	905	23.76	465	23.76	719.333	23.76	939
		23.78	692.4	23.78	862.5	23.78	480.5	23.78	735	23.78	980.5
		23.8	692	23.8	911	23.8	466	23.8	781	23.8	936.5
		23.82	694.4	23.82	870	23.82	457.5	23.82	776	23.82	954
		23.84	702.8	23.84	847.5	23.84	464	23.84	770.667	23.84	943.5
		23.86	704.8	23.86	887	23.86	457	23.86	753.333	23.86	935
		23.88	703.2	23.88	859.5	23.88	462	23.88	751.333	23.88	965.5
		23.9	703.6	23.9	872.5	23.9	446	23.9	720.667	23.9	947.5
		23.92	716.4	23.92	898.5	23.92	450.5	23.92	774.667	23.92	968.5
		23.94	694	23.94	879	23.94	460.5	23.94	752	23.94	896
		23.96	678	23.96	884	23.96	463	23.96	734.667	23.96	952.5
		23.98	695.6	23.98	843	23.98	447.5	23.98	733.667	23.98	966
		24	700.8	24	847.5	24	435.5	24	748.667	24	928.5
		24.02	694.4	24.02	895	24.02	450.5	24.02	726	24.02	909
		24.04	672.4	24.04	892.5	24.04	439.5	24.04	697.333	24.04	889
		24.06	667.2	24.06	846	24.06	458	24.06	704	24.06	929
		24.08	695.2	24.08	875.5	24.08	465.5	24.08	708.333	24.08	885.5
		24.1	677.2	24.1	889	24.1	451.5	24.1	701.667	24.1	941
		24.12	707.2	24.12	857.5	24.12	459.5	24.12	713.333	24.12	929
		24.14	704	24.14	894	24.14	450.5	24.14	727	24.14	947
		24.16	661.2	24.16	855	24.16	457	24.16	719.333	24.16	921.5
		24.18	674.8	24.18	835	24.18	444.5	24.18	702.667	24.18	922
		24.2	666	24.2	848.5	24.2	454.5	24.2	714.333	24.2	908
		24.22	686	24.22	866.5	24.22	455	24.22	729.333	24.22	926
		24.24	649.2	24.24	847	24.24	442	24.24	701.333	24.24	935
		24.26	682.4	24.26	844	24.26	458.5	24.26	712	24.26	933.5
		24.28	662	24.28	863.5	24.28	469	24.28	713.333	24.28	903.5
		24.3	656	24.3	826	24.3	462.5	24.3	704.333	24.3	944
		24.32	657.6	24.32	849.5	24.32	481	24.32	695	24.32	915
		24.34	687.2	24.34	839	24.34	461.5	24.34	689	24.34	935.5
		24.36	680.4	24.36	861	24.36	453	24.36	712	24.36	896.5
		24.38	656.8	24.38	885	24.38	451.5	24.38	717.667	24.38	945.5
		24.4	632.8	24.4	870	24.4	464	24.4	685.333	24.4	903.5
		24.42	676.4	24.42	869	24.42	448.5	24.42	701.667	24.42	940
		24.44	671.2	24.44	828.5	24.44	482.5	24.44	679.333	24.44	902
		24.46	662.8	24.46	862.5	24.46	459	24.46	685.333	24.46	903.5
		24.48	676.8	24.48	857	24.48	466	24.48	690.333	24.48	909
		24.5	666	24.5	857	24.5	447	24.5	676	24.5	906
		24.52	661.6	24.52	903.5	24.52	467.5	24.52	663.667	24.52	865
		24.54	677.2	24.54	863	24.54	483.5	24.54	691	24.54	906
		24.56	665.2	24.56	850	24.56	471	24.56	694.667	24.56	926.5
		24.58	687.2	24.58	851.5	24.58	457	24.58	695.333	24.58	932.5
		24.6	667.2	24.6	858.5	24.6	453.5	24.6	680.333	24.6	927.5
		24.62	686	24.62	826.5	24.62	460	24.62	690	24.62	896.5
		24.64	696	24.64	859.5	24.64	437	24.64	695	24.64	921.5
		24.66	678.4	24.66	836.5	24.66	475	24.66	712	24.66	923
		24.68	656	24.68	853.5	24.68	477.5	24.68	667	24.68	882
		24.7	652.4	24.7	866	24.7	446	24.7	695.333	24.7	939
		24.72	668	24.72	868	24.72	426.5	24.72	678	24.72	935
		24.74	657.2	24.74	879	24.74	462	24.74	718.333	24.74	896.5
		24.76	679.2	24.76	857	24.76	452.5	24.76	714.667	24.76	877.5
		24.78	704	24.78	848	24.78	441	24.78	698	24.78	903
		24.8	682.4	24.8	844	24.8	441.5	24.8	699	24.8	869
		24.82	662.8	24.82	863.5	24.82	439	24.82	682.667	24.82	856
		24.84	682.8	24.84	837	24.84	447.5	24.84	699.333	24.84	886.5
		24.86	704.8	24.86	823	24.86	459.5	24.86	704.333	24.86	888.5
		24.88	687.2	24.88	815	24.88	443.5	24.88	696.333	24.88	865.5
		24.9	667.2	24.9	831	24.9	437	24.9	678	24.9	906.5
		24.92	642.8	24.92	861	24.92	418.5	24.92	662.333	24.92	874.5
		24.94	641.6	24.94	852	24.94	461.5	24.94	681.667	24.94	855.5
		24.96	657.6	24.96	832.5	24.96	448	24.96	699.667	24.96	876
		24.98	675.6	24.98	833.5	24.98	442.5	24.98	676.333	24.98	881
		25	682.4	25	915.5	25	437.5	25	690	25	892
		25.02	669.6	25.02	861.5	25.02	464.5	25.02	679	25.02	915.5
		25.04	678	25.04	882	25.04	436.5	25.04	679.333	25.04	891.5
		25.06	635.6	25.06	955.5	25.06	455.5	25.06	677	25.06	893.5
		25.08	688	25.08	898.5	25.08	445	25.08	693	25.08	850.5
		25.1	674.4	25.1	938.5	25.1	475	25.1	668.333	25.1	862
		25.12	694	25.12	985.5	25.12	464.5	25.12	660	25.12	881
		25.14	703.2	25.14	1040	25.14	450.5	25.14	661.667	25.14	919.5
		25.16	712	25.16	1114	25.16	486.5	25.16	653	25.16	897.5
		25.18	730.8	25.18	1145	25.18	495.5	25.18	685.667	25.18	843
		25.2	761.2	25.2	1231	25.2	525	25.2	667	25.2	856
		25.22	786.8	25.22	1377.5	25.22	566.5	25.22	666.667	25.22	874.5
		25.24	824.8	25.24	1584.5	25.24	589.5	25.24	675	25.24	848.5
		25.26	888.8	25.26	1820.5	25.26	612.5	25.26	664.667	25.26	914
		25.28	930.4	25.28	2094.5	25.28	694.5	25.28	646	25.28	925.5
		25.3	1062	25.3	2427	25.3	760	25.3	661.333	25.3	920
		25.32	1191.2	25.32	2773	25.32	877	25.32	658.333	25.32	915.5
		25.34	1358	25.34	3197.5	25.34	1045.5	25.34	666.333	25.34	988
		25.36	1564.4	25.36	3489.5	25.36	1266.5	25.36	688	25.36	979
		25.38	1814.4	25.38	3648.5	25.38	1551.5	25.38	687.333	25.38	1008
		25.4	2046.4	25.4	3646.5	25.4	2007.5	25.4	713.333	25.4	1098
		25.42	2346.4	25.42	3382	25.42	2424	25.42	723.333	25.42	1224.5
		25.44	2677.6	25.44	3001.5	25.44	2726.5	25.44	740.667	25.44	1343
		25.46	2966	25.46	2608	25.46	2863.5	25.46	775	25.46	1603
		25.48	3317.2	25.48	2180.5	25.48	2813	25.48	806.333	25.48	1834
		25.5	3550.4	25.5	1795.5	25.5	2620.5	25.5	872	25.5	2130.5
		25.52	3434	25.52	1549.5	25.52	2204.5	25.52	933	25.52	2534
		25.54	3119.6	25.54	1333.5	25.54	1828.5	25.54	1035	25.54	2949
		25.56	2736.8	25.56	1180.5	25.56	1421	25.56	1238	25.56	3231.5
		25.58	2178	25.58	1070.5	25.58	1089.5	25.58	1409	25.58	3338.5
		25.6	1795.2	25.6	1028.5	25.6	823	25.6	1712.67	25.6	3198.5
		25.62	1427.6	25.62	922	25.62	689	25.62	1961.33	25.62	2839.5
		25.64	1099.2	25.64	899	25.64	560	25.64	2256.67	25.64	2503.5
		25.66	938	25.66	883.5	25.66	552.5	25.66	2575.67	25.66	2088.5
		25.68	796	25.68	885.5	25.68	499	25.68	2793.67	25.68	1739
		25.7	724.8	25.7	804.5	25.7	448	25.7	2947.33	25.7	1385.5
		25.72	688.4	25.72	813	25.72	460	25.72	2849	25.72	1118.5
		25.74	695.6	25.74	821.5	25.74	428	25.74	2536.67	25.74	1024.5
		25.76	641.2	25.76	768.5	25.76	406	25.76	2197.67	25.76	929
		25.78	650.4	25.78	781.5	25.78	414.5	25.78	1793.67	25.78	952
		25.8	673.2	25.8	817.5	25.8	444.5	25.8	1454	25.8	860.5
		25.82	651.6	25.82	793	25.82	445.5	25.82	1163	25.82	877.5
		25.84	605.2	25.84	787	25.84	410	25.84	928.667	25.84	863
		25.86	664	25.86	767	25.86	445.5	25.86	756.333	25.86	844
		25.88	632	25.88	813.5	25.88	411.5	25.88	705.333	25.88	868.5
		25.9	607.2	25.9	744	25.9	394.5	25.9	656.667	25.9	887
		25.92	626	25.92	771.5	25.92	415	25.92	654	25.92	849.5
		25.94	633.2	25.94	756	25.94	406	25.94	636.333	25.94	844.5
		25.96	625.6	25.96	760.5	25.96	413.5	25.96	617.333	25.96	827
		25.98	590	25.98	779	25.98	418	25.98	604.333	25.98	806.5
		26	616.4	26	767	26	399	26	630.333	26	824.5
		26.02	613.6	26.02	747	26.02	390	26.02	615.667	26.02	804.5
		26.04	609.2	26.04	752	26.04	403	26.04	631.667	26.04	812.5
		26.06	601.2	26.06	777	26.06	362.5	26.06	606.667	26.06	852.5
		26.08	602.4	26.08	759.5	26.08	399.5	26.08	591.667	26.08	805
		26.1	600.8	26.1	758.5	26.1	418	26.1	626.667	26.1	799.5
		26.12	603.6	26.12	793.5	26.12	395	26.12	592	26.12	822
		26.14	582.4	26.14	737.5	26.14	373.5	26.14	609	26.14	811.5
		26.16	602.8	26.16	742.5	26.16	399	26.16	614.333	26.16	764
		26.18	574	26.18	735.5	26.18	368.5	26.18	573.333	26.18	805.5
		26.2	581.6	26.2	757.5	26.2	389.5	26.2	604.333	26.2	803
		26.22	612	26.22	719	26.22	395.5	26.22	582.333	26.22	779
		26.24	594.4	26.24	736.5	26.24	366.5	26.24	602	26.24	817
		26.26	569.2	26.26	744	26.26	397	26.26	569.667	26.26	785
		26.28	562.8	26.28	719	26.28	377	26.28	616.667	26.28	801.5
		26.3	598.8	26.3	739	26.3	387.5	26.3	598.667	26.3	770.5
		26.32	580.8	26.32	768	26.32	377	26.32	574	26.32	802
		26.34	574.8	26.34	757	26.34	393.5	26.34	611.667	26.34	784.5
		26.36	591.2	26.36	757	26.36	362	26.36	571.333	26.36	794.5
		26.38	560.4	26.38	710.5	26.38	384.5	26.38	556	26.38	749.5
		26.4	580.4	26.4	740.5	26.4	383	26.4	591.333	26.4	808
		26.42	566.4	26.42	737	26.42	375.5	26.42	572	26.42	809
		26.44	559.6	26.44	761.5	26.44	385	26.44	599	26.44	793
		26.46	577.2	26.46	727	26.46	371	26.46	568.333	26.46	743.5
		26.48	542	26.48	753	26.48	381	26.48	578	26.48	788.5
		26.5	593.2	26.5	731	26.5	361.5	26.5	567	26.5	766
		26.52	558.4	26.52	705.5	26.52	375.5	26.52	578	26.52	805.5
		26.54	573.2	26.54	708.5	26.54	364.5	26.54	560.333	26.54	810
		26.56	551.2	26.56	736	26.56	380.5	26.56	568	26.56	760.5
		26.58	570.4	26.58	716.5	26.58	355.5	26.58	563	26.58	737.5
		26.6	573.2	26.6	751	26.6	365.5	26.6	580.667	26.6	742
		26.62	568.4	26.62	736.5	26.62	361	26.62	574	26.62	772.5
		26.64	565.6	26.64	713.5	26.64	380.5	26.64	562	26.64	740.5
		26.66	563.2	26.66	730.5	26.66	362.5	26.66	549.333	26.66	765.5
		26.68	565.2	26.68	722.5	26.68	360	26.68	533	26.68	755.5
		26.7	563.6	26.7	689	26.7	380.5	26.7	557	26.7	757
		26.72	578	26.72	749.5	26.72	359.5	26.72	546.667	26.72	754.5
		26.74	574	26.74	688	26.74	374	26.74	550.667	26.74	761
		26.76	574.4	26.76	713	26.76	374.5	26.76	552.667	26.76	764.5
		26.78	564.4	26.78	729	26.78	371	26.78	554.667	26.78	728.5
		26.8	566	26.8	681.5	26.8	378.5	26.8	529.333	26.8	751
		26.82	548	26.82	679.5	26.82	356	26.82	569.333	26.82	747.5
		26.84	556	26.84	725	26.84	361	26.84	568	26.84	746
		26.86	565.6	26.86	696.5	26.86	377.5	26.86	544	26.86	704.5
		26.88	542.4	26.88	680	26.88	362.5	26.88	549.333	26.88	736.5
		26.9	563.6	26.9	707	26.9	384	26.9	555.333	26.9	758
		26.92	560.4	26.92	722	26.92	357.5	26.92	516.667	26.92	752.5
		26.94	562.8	26.94	697.5	26.94	373	26.94	536.667	26.94	727.5
		26.96	590	26.96	677	26.96	374	26.96	536.333	26.96	753
		26.98	576.4	26.98	716	26.98	356.5	26.98	531.333	26.98	782.5
		27	601.2	27	685	27	367.5	27	535.333	27	709.5
		27.02	597.2	27.02	690	27.02	350	27.02	554	27.02	719
		27.04	568.4	27.04	671.5	27.04	352	27.04	539.333	27.04	767.5
		27.06	583.6	27.06	697	27.06	338	27.06	511.667	27.06	743.5
		27.08	592	27.08	676.5	27.08	333	27.08	556.667	27.08	752
		27.1	583.2	27.1	682	27.1	365.5	27.1	546.333	27.1	702.5
		27.12	562.4	27.12	680.5	27.12	368	27.12	522.333	27.12	722
		27.14	559.6	27.14	700	27.14	375.5	27.14	512	27.14	763
		27.16	593.6	27.16	673	27.16	373	27.16	508.333	27.16	708.5
		27.18	543.2	27.18	671	27.18	341.5	27.18	509.667	27.18	725.5
		27.2	537.6	27.2	703	27.2	331.5	27.2	520.667	27.2	744.5
		27.22	552	27.22	705.5	27.22	337.5	27.22	509	27.22	726
		27.24	539.6	27.24	669	27.24	329.5	27.24	516	27.24	673.5
		27.26	527.2	27.26	663	27.26	368	27.26	519.667	27.26	710.5
		27.28	510.8	27.28	653.5	27.28	346.5	27.28	517.667	27.28	720
		27.3	530.8	27.3	679.5	27.3	357	27.3	513.333	27.3	709.5
		27.32	504.4	27.32	639	27.32	362.5	27.32	514.667	27.32	698
		27.34	523.6	27.34	693	27.34	327.5	27.34	533.667	27.34	705
		27.36	506.4	27.36	649.5	27.36	345	27.36	509	27.36	731.5
		27.38	530.4	27.38	655.5	27.38	345	27.38	503	27.38	724
		27.4	512	27.4	629	27.4	351	27.4	513.333	27.4	686
		27.42	512	27.42	696.5	27.42	346	27.42	514	27.42	675
		27.44	498.4	27.44	665	27.44	340	27.44	487.667	27.44	728.5
		27.46	535.2	27.46	667	27.46	331	27.46	514.667	27.46	703
		27.48	513.6	27.48	657	27.48	331.5	27.48	502.667	27.48	681
		27.5	509.6	27.5	653	27.5	335	27.5	491	27.5	685
		27.52	525.6	27.52	662	27.52	323	27.52	491.333	27.52	655.5
		27.54	494.4	27.54	635.5	27.54	358.5	27.54	501	27.54	691.5
		27.56	507.2	27.56	647.5	27.56	333.5	27.56	488.333	27.56	685.5
		27.58	520.4	27.58	635	27.58	341	27.58	504.333	27.58	671.5
		27.6	514.4	27.6	675.5	27.6	329.5	27.6	484.667	27.6	697
		27.62	520.8	27.62	667	27.62	345.5	27.62	487	27.62	682
		27.64	491.2	27.64	641.5	27.64	314.5	27.64	497	27.64	698.5
		27.66	494	27.66	611	27.66	341	27.66	506.667	27.66	685
		27.68	505.2	27.68	620.5	27.68	347.5	27.68	502	27.68	675
		27.7	519.6	27.7	660.5	27.7	340	27.7	502.333	27.7	693.5
		27.72	512.4	27.72	592.5	27.72	335	27.72	491.333	27.72	703.5
		27.74	484.4	27.74	696.5	27.74	339	27.74	482	27.74	695
		27.76	476.4	27.76	627	27.76	322.5	27.76	481.667	27.76	679
		27.78	486.4	27.78	616	27.78	322.5	27.78	492.333	27.78	656.5
		27.8	506.4	27.8	616.5	27.8	320	27.8	498.333	27.8	655
		27.82	498.8	27.82	618.5	27.82	325	27.82	487	27.82	703.5
		27.84	493.2	27.84	603.5	27.84	305	27.84	491.333	27.84	687.5
		27.86	472.4	27.86	625.5	27.86	330	27.86	493	27.86	656
		27.88	502.8	27.88	639	27.88	323	27.88	472	27.88	685
		27.9	478	27.9	652.5	27.9	345	27.9	484	27.9	674.5
		27.92	481.2	27.92	629	27.92	322.5	27.92	466	27.92	638.5
		27.94	490.8	27.94	615	27.94	339.5	27.94	480.333	27.94	645
		27.96	491.2	27.96	616	27.96	329.5	27.96	473	27.96	638
		27.98	480.8	27.98	614.5	27.98	326	27.98	482.333	27.98	631.5
		28	449.6	28	610.5	28	310	28	487	28	642
		28.02	480.4	28.02	608	28.02	346	28.02	460.667	28.02	643
		28.04	501.2	28.04	628	28.04	312	28.04	472.333	28.04	672
		28.06	468	28.06	630.5	28.06	322	28.06	485	28.06	646.5
		28.08	480.4	28.08	616.5	28.08	328.5	28.08	465.667	28.08	645.5
		28.1	467.2	28.1	619.5	28.1	308	28.1	455.333	28.1	647
		28.12	472.8	28.12	632	28.12	318	28.12	457	28.12	640
		28.14	458	28.14	624.5	28.14	306	28.14	470.333	28.14	628
		28.16	469.6	28.16	632	28.16	316	28.16	474	28.16	623
		28.18	463.6	28.18	629	28.18	327.5	28.18	473.667	28.18	633.5
		28.2	475.6	28.2	629.5	28.2	300.5	28.2	462	28.2	629
		28.22	486	28.22	607	28.22	319	28.22	450	28.22	634
		28.24	470.4	28.24	631	28.24	293	28.24	428.667	28.24	639.5
		28.26	483.6	28.26	597.5	28.26	303.5	28.26	455.667	28.26	613
		28.28	454.8	28.28	618	28.28	305.5	28.28	457.333	28.28	658
		28.3	473.6	28.3	615.5	28.3	311	28.3	454.333	28.3	630
		28.32	470	28.32	612.5	28.32	311	28.32	465.667	28.32	632.5
		28.34	454.4	28.34	592	28.34	300.5	28.34	449.667	28.34	637.5
		28.36	457.2	28.36	579	28.36	339	28.36	472.333	28.36	640
		28.38	450.8	28.38	610.5	28.38	316.5	28.38	464.333	28.38	635
		28.4	461.2	28.4	572	28.4	325	28.4	451.333	28.4	627
		28.42	450	28.42	602.5	28.42	322	28.42	474	28.42	657.5
		28.44	470.8	28.44	605	28.44	288	28.44	450	28.44	637
		28.46	446	28.46	596	28.46	304.5	28.46	439.667	28.46	669
		28.48	467.2	28.48	593	28.48	322	28.48	466	28.48	623
		28.5	464.8	28.5	588	28.5	327	28.5	447	28.5	640
		28.52	453.6	28.52	592	28.52	305	28.52	439	28.52	652
		28.54	442.4	28.54	607	28.54	297.5	28.54	448.667	28.54	635.5
		28.56	456	28.56	639.5	28.56	319	28.56	467.667	28.56	620.5
		28.58	456.8	28.58	598.5	28.58	301	28.58	420.333	28.58	597
		28.6	431.6	28.6	579.5	28.6	322.5	28.6	440.667	28.6	630.5
		28.62	464.4	28.62	589	28.62	326	28.62	436.667	28.62	619
		28.64	450.8	28.64	596.5	28.64	316	28.64	449	28.64	642
		28.66	457.2	28.66	559	28.66	298.5	28.66	423	28.66	633
		28.68	446.8	28.68	592	28.68	319.5	28.68	438.667	28.68	657.5
		28.7	460.8	28.7	574.5	28.7	327	28.7	410.667	28.7	636
		28.72	448.4	28.72	589	28.72	315.5	28.72	433	28.72	583.5
		28.74	465.2	28.74	582.5	28.74	298	28.74	435.333	28.74	622.5
		28.76	461.6	28.76	596	28.76	290.5	28.76	455	28.76	628
		28.78	422.4	28.78	545.5	28.78	312.5	28.78	436	28.78	614.5
		28.8	438	28.8	589	28.8	295	28.8	470	28.8	636
		28.82	476	28.82	571	28.82	286.5	28.82	442.333	28.82	615.5
		28.84	455.2	28.84	577	28.84	306.5	28.84	427	28.84	634
		28.86	443.6	28.86	570.5	28.86	304	28.86	431	28.86	600.5
		28.88	447.6	28.88	541.5	28.88	294.5	28.88	474	28.88	643.5
		28.9	435.6	28.9	563	28.9	290	28.9	446.667	28.9	615
		28.92	439.2	28.92	561.5	28.92	305.5	28.92	444.667	28.92	626
		28.94	438.4	28.94	580.5	28.94	301	28.94	436.333	28.94	611.5
		28.96	418	28.96	594	28.96	303	28.96	428.333	28.96	616
		28.98	424	28.98	563	28.98	315	28.98	436.333	28.98	617
		29	456.4	29	577.5	29	291	29	425	29	608.5
		29.02	456	29.02	529	29.02	317.5	29.02	445.333	29.02	631.5
		29.04	448	29.04	559	29.04	294	29.04	437	29.04	614
		29.06	439.6	29.06	532	29.06	302	29.06	447.333	29.06	648.5
		29.08	437.2	29.08	570.5	29.08	317	29.08	436.333	29.08	606
		29.1	431.6	29.1	545	29.1	301.5	29.1	414.333	29.1	633
		29.12	438.8	29.12	557	29.12	308	29.12	408	29.12	605.5
		29.14	461.6	29.14	542	29.14	297.5	29.14	444.667	29.14	640.5
		29.16	432	29.16	554.5	29.16	293	29.16	461.333	29.16	597.5
		29.18	432	29.18	528.5	29.18	295.5	29.18	437.333	29.18	593
		29.2	445.6	29.2	556	29.2	285	29.2	436	29.2	591
		29.22	441.6	29.22	532	29.22	288	29.22	434	29.22	606.5
		29.24	445.2	29.24	524.5	29.24	291.5	29.24	418	29.24	605.5
		29.26	433.2	29.26	532.5	29.26	297.5	29.26	418.333	29.26	606
		29.28	421.6	29.28	553	29.28	281	29.28	427.667	29.28	568
		29.3	451.2	29.3	535	29.3	286	29.3	416	29.3	576.5
		29.32	428.4	29.32	553	29.32	298.5	29.32	431.667	29.32	610
		29.34	430	29.34	530.5	29.34	275	29.34	425.333	29.34	597.5
		29.36	426	29.36	532.5	29.36	289	29.36	419.667	29.36	621
		29.38	436.4	29.38	552.5	29.38	281.5	29.38	409.333	29.38	621
		29.4	428.4	29.4	549	29.4	302	29.4	440.667	29.4	596
		29.42	437.2	29.42	550.5	29.42	293.5	29.42	419.667	29.42	586
		29.44	457.2	29.44	565.5	29.44	277.5	29.44	433	29.44	603.5
		29.46	419.6	29.46	605	29.46	298.5	29.46	435	29.46	616.5
		29.48	428.4	29.48	550.5	29.48	305.5	29.48	433.667	29.48	595.5
		29.5	447.2	29.5	592	29.5	278	29.5	432.667	29.5	600.5
		29.52	452	29.52	570	29.52	282.5	29.52	413.667	29.52	600
		29.54	457.6	29.54	607.5	29.54	316	29.54	414.667	29.54	596
		29.56	439.2	29.56	606	29.56	321.5	29.56	427.333	29.56	595.5
		29.58	454	29.58	585	29.58	296	29.58	415	29.58	603.5
		29.6	453.2	29.6	636.5	29.6	312	29.6	447.667	29.6	603.5
		29.62	463.2	29.62	682	29.62	316	29.62	413.667	29.62	610.5
		29.64	471.2	29.64	703	29.64	307	29.64	438	29.64	619
		29.66	503.2	29.66	746.5	29.66	340.5	29.66	426.333	29.66	673
		29.68	507.2	29.68	850	29.68	342.5	29.68	439	29.68	653.5
		29.7	510.8	29.7	962.5	29.7	366	29.7	415	29.7	665.5
		29.72	614.8	29.72	1052.5	29.72	384.5	29.72	412.333	29.72	623.5
		29.74	636.4	29.74	1258	29.74	439.5	29.74	448.333	29.74	636.5
		29.76	720.8	29.76	1468	29.76	509.5	29.76	457	29.76	670
		29.78	860.4	29.78	1854	29.78	547	29.78	426.667	29.78	653
		29.8	978.8	29.8	2276	29.8	598.5	29.8	424.333	29.8	679
		29.82	1178.4	29.82	2710	29.82	707.5	29.82	446.667	29.82	661
		29.84	1471.6	29.84	3269	29.84	862	29.84	463.667	29.84	743.5
		29.86	1821.6	29.86	3718	29.86	1094	29.86	477	29.86	761
		29.88	2142	29.88	3990	29.88	1377.5	29.88	476.667	29.88	834
		29.9	2480.4	29.9	4285.5	29.9	1775.5	29.9	493.667	29.9	893.5
		29.92	2972.8	29.92	4109.5	29.92	2336.5	29.92	481.333	29.92	964
		29.94	3387.2	29.94	3785.5	29.94	2767.5	29.94	505	29.94	1069
		29.96	3692	29.96	3305.5	29.96	3231	29.96	536.667	29.96	1177
		29.98	4146.8	29.98	2802.5	29.98	3526.5	29.98	585.667	29.98	1352
		30	4170.4	30	2338.5	30	3433	30	635	30	1567.5
		30.02	3982.8	30.02	1978	30.02	3105.5	30.02	702.667	30.02	1948.5
		30.04	3425.6	30.04	1578	30.04	2718	30.04	791.333	30.04	2463
		30.06	2858.8	30.06	1266	30.06	2320.5	30.06	920	30.06	2973
		30.08	2336.4	30.08	1020	30.08	1819.5	30.08	1091	30.08	3694
		30.1	1842.8	30.1	871	30.1	1453	30.1	1306.67	30.1	3949
		30.12	1438.4	30.12	780.5	30.12	1096	30.12	1654	30.12	3975.5
		30.14	1065.6	30.14	736.5	30.14	783	30.14	2009	30.14	3802
		30.16	744.4	30.16	667	30.16	589	30.16	2465	30.16	3400.5
		30.18	639.2	30.18	640.5	30.18	466.5	30.18	2952	30.18	2900
		30.2	523.6	30.2	556.5	30.2	395	30.2	3335	30.2	2289
		30.22	531.6	30.22	605	30.22	381	30.22	3530	30.22	1926.5
		30.24	494	30.24	568	30.24	364	30.24	3438.67	30.24	1472.5
		30.26	473.2	30.26	556	30.26	312	30.26	3222.67	30.26	1143.5
		30.28	436.4	30.28	535.5	30.28	316	30.28	2873.33	30.28	818
		30.3	460.4	30.3	530.5	30.3	301	30.3	2359	30.3	732
		30.32	427.2	30.32	517	30.32	291	30.32	1921.67	30.32	649.5
		30.34	446.8	30.34	501	30.34	290.5	30.34	1519.67	30.34	615.5
		30.36	419.6	30.36	530	30.36	304.5	30.36	1171.33	30.36	590.5
		30.38	405.6	30.38	503.5	30.38	301	30.38	874.667	30.38	536
		30.4	400	30.4	508	30.4	275	30.4	648.667	30.4	586.5
		30.42	404	30.42	510	30.42	287	30.42	543.333	30.42	558
		30.44	423.6	30.44	519	30.44	291	30.44	482	30.44	558
		30.46	393.2	30.46	503.5	30.46	297	30.46	445.667	30.46	546
		30.48	376.4	30.48	473	30.48	271	30.48	431.667	30.48	576
		30.5	389.2	30.5	484.5	30.5	260	30.5	404	30.5	536
		30.52	395.2	30.52	495	30.52	268.5	30.52	406.333	30.52	557
		30.54	369.2	30.54	494.5	30.54	291	30.54	396.667	30.54	551
		30.56	407.2	30.56	491.5	30.56	292.5	30.56	405.333	30.56	551
		30.58	378.4	30.58	491	30.58	282.5	30.58	394	30.58	536
		30.6	374.4	30.6	469.5	30.6	278	30.6	396.667	30.6	563
		30.62	373.6	30.62	481	30.62	279	30.62	383.333	30.62	541
		30.64	391.2	30.64	495.5	30.64	259.5	30.64	384.667	30.64	540
		30.66	400.4	30.66	485.5	30.66	275	30.66	392	30.66	524.5
		30.68	398.4	30.68	494.5	30.68	266.5	30.68	373	30.68	531.5
		30.7	379.6	30.7	487	30.7	295	30.7	377.667	30.7	523
		30.72	369.6	30.72	483.5	30.72	281.5	30.72	382	30.72	532.5
		30.74	401.2	30.74	510	30.74	264	30.74	388.667	30.74	533.5
		30.76	405.6	30.76	501	30.76	273	30.76	385.333	30.76	535
		30.78	374.8	30.78	485.5	30.78	272.5	30.78	376	30.78	513.5
		30.8	394.8	30.8	496	30.8	252	30.8	384	30.8	506
		30.82	388.4	30.82	470	30.82	268.5	30.82	388.667	30.82	524.5
		30.84	393.6	30.84	489	30.84	253.5	30.84	375	30.84	544
		30.86	371.6	30.86	487	30.86	264.5	30.86	364	30.86	524.5
		30.88	393.2	30.88	490	30.88	247.5	30.88	365.667	30.88	527
		30.9	388.8	30.9	487	30.9	278	30.9	350.333	30.9	511.5
		30.92	404	30.92	495.5	30.92	272	30.92	363.667	30.92	522
		30.94	371.6	30.94	511.5	30.94	243.5	30.94	368.667	30.94	522
		30.96	396.8	30.96	537.5	30.96	258.5	30.96	378	30.96	514
		30.98	402	30.98	527	30.98	251	30.98	353.667	30.98	509.5
		31	428.4	31	572	31	284	31	347	31	531.5
		31.02	419.6	31.02	579.5	31.02	298	31.02	367.667	31.02	531
		31.04	452.4	31.04	613	31.04	289	31.04	371.333	31.04	549
		31.06	465.2	31.06	703.5	31.06	301.5	31.06	368	31.06	519.5
		31.08	486	31.08	729	31.08	313	31.08	354	31.08	540
		31.1	512.4	31.1	877	31.1	310.5	31.1	379.333	31.1	517
		31.12	548.4	31.12	1004.5	31.12	345	31.12	343	31.12	527.5
		31.14	656.4	31.14	1198.5	31.14	392	31.14	357.667	31.14	526
		31.16	778	31.16	1377	31.16	419	31.16	372.667	31.16	514
		31.18	878.4	31.18	1699.5	31.18	452.5	31.18	371.333	31.18	521
		31.2	1046	31.2	2036.5	31.2	511.5	31.2	369.333	31.2	531
		31.22	1275.6	31.22	2333	31.22	669	31.22	373	31.22	547
		31.24	1511.2	31.24	2673.5	31.24	776	31.24	365	31.24	562
		31.26	1818.4	31.26	2893	31.26	938	31.26	392.333	31.26	594
		31.28	2088.4	31.28	2888.5	31.28	1219.5	31.28	394.333	31.28	612.5
		31.3	2467.6	31.3	2740.5	31.3	1591	31.3	375.667	31.3	656
		31.32	2762.4	31.32	2502.5	31.32	1886	31.32	391.333	31.32	724
		31.34	2974.4	31.34	2121	31.34	2199.5	31.34	421	31.34	810
		31.36	3038.4	31.36	1854.5	31.36	2271.5	31.36	441	31.36	909
		31.38	2907.6	31.38	1573	31.38	2109.5	31.38	471.333	31.38	1102
		31.4	2608	31.4	1284	31.4	1978	31.4	514.667	31.4	1372
		31.42	2207.6	31.42	1039.5	31.42	1777.5	31.42	577.333	31.42	1671.5
		31.44	1788	31.44	851.5	31.44	1438.5	31.44	614	31.44	2053
		31.46	1454	31.46	730	31.46	1188	31.46	760	31.46	2492.5
		31.48	1195.6	31.48	676	31.48	914	31.48	898.333	31.48	2688.5
		31.5	881.6	31.5	574	31.5	712	31.5	1108.33	31.5	2816.5
		31.52	617.6	31.52	542	31.52	514.5	31.52	1378	31.52	2658
		31.54	536.8	31.54	503.5	31.54	407	31.54	1681.33	31.54	2297.5
		31.56	460.4	31.56	516	31.56	363	31.56	1990	31.56	1988
		31.58	426.4	31.58	488	31.58	320	31.58	2239.67	31.58	1709
		31.6	384.4	31.6	460.5	31.6	293	31.6	2393.67	31.6	1419
		31.62	418.8	31.62	468.5	31.62	285.5	31.62	2304.33	31.62	1137
		31.64	386.8	31.64	443	31.64	260.5	31.64	2149	31.64	841
		31.66	369.6	31.66	444.5	31.66	252	31.66	1877.33	31.66	691.5
		31.68	377.2	31.68	421.5	31.68	235.5	31.68	1586	31.68	601
		31.7	343.2	31.7	419	31.7	235	31.7	1302.67	31.7	547
		31.72	353.6	31.72	457.5	31.72	249	31.72	1073.67	31.72	519.5
		31.74	334	31.74	430.5	31.74	241.5	31.74	831.667	31.74	489.5
		31.76	359.2	31.76	430	31.76	224	31.76	628.333	31.76	512.5
		31.78	332.4	31.78	411	31.78	229	31.78	529	31.78	500.5
		31.8	318.8	31.8	409.5	31.8	229	31.8	429.333	31.8	489.5
		31.82	329.6	31.82	407	31.82	229.5	31.82	384.333	31.82	467
		31.84	335.2	31.84	414.5	31.84	203.5	31.84	376	31.84	495
		31.86	327.2	31.86	399	31.86	242.5	31.86	357	31.86	440.5
		31.88	344.4	31.88	428	31.88	213	31.88	349	31.88	472.5
		31.9	357.2	31.9	392	31.9	232.5	31.9	350.333	31.9	435
		31.92	320.4	31.92	428.5	31.92	196.5	31.92	323.333	31.92	439
		31.94	321.6	31.94	403	31.94	234	31.94	314.667	31.94	431
		31.96	314.8	31.96	403.5	31.96	210	31.96	308.667	31.96	468
		31.98	328.8	31.98	383	31.98	222.5	31.98	339.667	31.98	437.5
		32	314.4	32	401.5	32	204	32	328.667	32	454
		32.02	321.2	32.02	370.5	32.02	206	32.02	333.333	32.02	419
		32.04	334	32.04	398	32.04	216.5	32.04	299.333	32.04	458
		32.06	305.2	32.06	409.5	32.06	218.5	32.06	300.667	32.06	448.5
		32.08	320.4	32.08	398.5	32.08	198.5	32.08	316.333	32.08	421
		32.1	309.2	32.1	393.5	32.1	207	32.1	304.667	32.1	431
		32.12	321.2	32.12	413	32.12	209	32.12	299.667	32.12	398.5
		32.14	304	32.14	374	32.14	216	32.14	305.667	32.14	426
		32.16	338.4	32.16	377	32.16	217	32.16	318.667	32.16	447.5
		32.18	296.4	32.18	408.5	32.18	213	32.18	309.667	32.18	404.5
		32.2	302	32.2	384	32.2	195	32.2	303.667	32.2	443.5
		32.22	286.4	32.22	392.5	32.22	197	32.22	301.333	32.22	443.5
		32.24	288.4	32.24	374.5	32.24	206.5	32.24	295	32.24	431.5
		32.26	282.4	32.26	396.5	32.26	223	32.26	314	32.26	402
		32.28	317.2	32.28	374.5	32.28	196	32.28	305	32.28	420
		32.3	303.2	32.3	405	32.3	225	32.3	312.333	32.3	405.5
		32.32	301.6	32.32	401.5	32.32	202.5	32.32	292	32.32	420
		32.34	283.2	32.34	352.5	32.34	204.5	32.34	319	32.34	412
		32.36	306.8	32.36	391.5	32.36	222.5	32.36	287.333	32.36	398
		32.38	294.8	32.38	383.5	32.38	190.5	32.38	293.667	32.38	422
		32.4	298.4	32.4	374	32.4	204	32.4	276.667	32.4	432
		32.42	279.2	32.42	375	32.42	191	32.42	304.667	32.42	417
		32.44	279.6	32.44	379	32.44	218	32.44	292	32.44	414.5
		32.46	304.8	32.46	383	32.46	207.5	32.46	281.333	32.46	426.5
		32.48	280.8	32.48	408.5	32.48	204.5	32.48	288.333	32.48	437
		32.5	302.8	32.5	370.5	32.5	208.5	32.5	283.333	32.5	435
		32.52	292	32.52	383.5	32.52	210.5	32.52	291.333	32.52	401
		32.54	306.8	32.54	350	32.54	216	32.54	272.333	32.54	430.5
		32.56	282.8	32.56	392.5	32.56	210.5	32.56	280.667	32.56	423.5
		32.58	286	32.58	392.5	32.58	218.5	32.58	295.333	32.58	419.5
		32.6	303.2	32.6	368.5	32.6	196.5	32.6	281.667	32.6	433
		32.62	288.4	32.62	397	32.62	193	32.62	298.667	32.62	423.5
		32.64	284	32.64	391	32.64	199	32.64	268.667	32.64	430.5
		32.66	288	32.66	348.5	32.66	190.5	32.66	304.333	32.66	427
		32.68	281.2	32.68	360	32.68	208.5	32.68	289.333	32.68	429
		32.7	288.4	32.7	376.5	32.7	208.5	32.7	303.667	32.7	437
		32.72	282	32.72	372.5	32.72	202.5	32.72	289	32.72	422
		32.74	275.6	32.74	348	32.74	193	32.74	294	32.74	448
		32.76	284.4	32.76	365	32.76	180	32.76	303.667	32.76	413.5
		32.78	268.4	32.78	370	32.78	199	32.78	293.667	32.78	424.5
		32.8	303.2	32.8	366.5	32.8	203	32.8	284.667	32.8	438
		32.82	264.8	32.82	361	32.82	184.5	32.82	295	32.82	442
		32.84	281.2	32.84	349.5	32.84	187	32.84	290.333	32.84	440
		32.86	296.4	32.86	366	32.86	191	32.86	301	32.86	444.5
		32.88	282.4	32.88	339	32.88	171.5	32.88	295.667	32.88	448.5
		32.9	291.2	32.9	330	32.9	203	32.9	292.667	32.9	435.5
		32.92	277.6	32.92	353.5	32.92	198.5	32.92	308.333	32.92	465.5
		32.94	284.8	32.94	341	32.94	209.5	32.94	305.667	32.94	458.5
		32.96	299.2	32.96	352.5	32.96	204.5	32.96	301.333	32.96	436.5
		32.98	291.6	32.98	375.5	32.98	207	32.98	290	32.98	432.5
		33	285.2	33	345	33	190	33	294.333	33	426.5
		33.02	273.2	33.02	339	33.02	194	33.02	317.667	33.02	440.5
		33.04	282	33.04	329.5	33.04	207.5	33.04	320.333	33.04	434
		33.06	291.6	33.06	358.5	33.06	187	33.06	301.333	33.06	418
		33.08	285.2	33.08	345.5	33.08	186	33.08	318.667	33.08	419
		33.1	263.6	33.1	332	33.1	193	33.1	299	33.1	400.5
		33.12	279.6	33.12	347	33.12	183.5	33.12	303.667	33.12	396
		33.14	279.2	33.14	333.5	33.14	197	33.14	286.667	33.14	421.5
		33.16	254	33.16	330.5	33.16	182.5	33.16	291.667	33.16	409
		33.18	268.4	33.18	353	33.18	194	33.18	286.333	33.18	389.5
		33.2	268.4	33.2	353	33.2	199	33.2	286.333	33.2	396.5
		33.22	263.2	33.22	344.5	33.22	185	33.22	299.333	33.22	420.5
		33.24	288.8	33.24	325	33.24	202	33.24	283.667	33.24	430.5
		33.26	269.6	33.26	348.5	33.26	173.5	33.26	302.667	33.26	369.5
		33.28	261.6	33.28	357	33.28	169.5	33.28	273.333	33.28	385.5
		33.3	270	33.3	338.5	33.3	186	33.3	292.333	33.3	387.5
		33.32	252.8	33.32	327.5	33.32	196.5	33.32	265.667	33.32	389.5
		33.34	268	33.34	335.5	33.34	175.5	33.34	260.667	33.34	421
		33.36	261.2	33.36	348	33.36	179	33.36	274	33.36	392.5
		33.38	277.2	33.38	352	33.38	171	33.38	261	33.38	373.5
		33.4	256	33.4	343.5	33.4	185.5	33.4	278.667	33.4	368
		33.42	266.8	33.42	332.5	33.42	185	33.42	267	33.42	365
		33.44	274.4	33.44	368.5	33.44	198	33.44	269.667	33.44	367
		33.46	278.8	33.46	338.5	33.46	192	33.46	268.667	33.46	366.5
		33.48	254.4	33.48	351.5	33.48	217.5	33.48	262	33.48	361
		33.5	260	33.5	313	33.5	208.5	33.5	260.333	33.5	319
		33.52	270	33.52	367	33.52	197	33.52	254.333	33.52	374
		33.54	271.2	33.54	347.5	33.54	195.5	33.54	258.667	33.54	382
		33.56	282	33.56	349.5	33.56	194.5	33.56	257	33.56	361.5
		33.58	276	33.58	345.5	33.58	204	33.58	269.333	33.58	373.5
		33.6	249.2	33.6	338	33.6	202	33.6	248.667	33.6	373.5
		33.62	265.2	33.62	348.5	33.62	203	33.62	261.333	33.62	403.5
		33.64	284	33.64	355.5	33.64	159	33.64	266.667	33.64	392.5
		33.66	282.4	33.66	355	33.66	209	33.66	264.667	33.66	390
		33.68	272	33.68	341.5	33.68	193.5	33.68	259.667	33.68	385.5
		33.7	266	33.7	353	33.7	189	33.7	260.333	33.7	356.5
		33.72	256.8	33.72	334.5	33.72	174.5	33.72	245.667	33.72	407.5
		33.74	256.4	33.74	349.5	33.74	209	33.74	245.333	33.74	366.5
		33.76	268	33.76	332.5	33.76	187	33.76	255.667	33.76	377
		33.78	281.6	33.78	337	33.78	196	33.78	274	33.78	367
		33.8	262.4	33.8	325.5	33.8	197.5	33.8	271.333	33.8	374.5
		33.82	256.4	33.82	319.5	33.82	206	33.82	277.333	33.82	368
		33.84	279.2	33.84	331	33.84	179	33.84	279.667	33.84	370.5
		33.86	297.2	33.86	345.5	33.86	181	33.86	277	33.86	383
		33.88	284	33.88	328.5	33.88	205	33.88	288	33.88	349.5
		33.9	272.8	33.9	334.5	33.9	178.5	33.9	280.333	33.9	359
		33.92	283.6	33.92	330.5	33.92	183.5	33.92	269.667	33.92	378
		33.94	292.8	33.94	345.5	33.94	182	33.94	264	33.94	362.5
		33.96	276.8	33.96	333	33.96	189	33.96	279.667	33.96	370
		33.98	250.8	33.98	322.5	33.98	173	33.98	274.667	33.98	373
		34	278.4	34	308	34	189	34	267.333	34	341
		34.02	277.2	34.02	316	34.02	197.5	34.02	243.333	34.02	360
		34.04	262.8	34.04	330	34.04	186.5	34.04	251.667	34.04	360
		34.06	281.2	34.06	320	34.06	185.5	34.06	242	34.06	361
		34.08	260	34.08	325	34.08	193	34.08	246.333	34.08	330
		34.1	280.4	34.1	316	34.1	178.5	34.1	250.667	34.1	340.5
		34.12	255.6	34.12	320	34.12	188.5	34.12	248.667	34.12	350
		34.14	266	34.14	329	34.14	163	34.14	263.333	34.14	329
		34.16	272.4	34.16	318.5	34.16	184	34.16	236.333	34.16	337
		34.18	256.4	34.18	350.5	34.18	173.5	34.18	238.333	34.18	329
		34.2	249.6	34.2	339	34.2	178.5	34.2	257	34.2	375.5
		34.22	274	34.22	329.5	34.22	159	34.22	245	34.22	351
		34.24	258	34.24	321.5	34.24	169.5	34.24	253.333	34.24	327.5
		34.26	249.2	34.26	345.5	34.26	178.5	34.26	275	34.26	356.5
		34.28	258.4	34.28	341.5	34.28	163.5	34.28	237.667	34.28	329.5
		34.3	241.2	34.3	304.5	34.3	182	34.3	254	34.3	335.5
		34.32	248.4	34.32	304	34.32	164.5	34.32	245.667	34.32	357
		34.34	243.2	34.34	292	34.34	166	34.34	246.333	34.34	338.5
		34.36	244.8	34.36	293.5	34.36	164	34.36	241	34.36	370
		34.38	258.4	34.38	306.5	34.38	165.5	34.38	242.667	34.38	357.5
		34.4	250.4	34.4	301	34.4	170	34.4	230.667	34.4	358
		34.42	242.8	34.42	319	34.42	178.5	34.42	249.667	34.42	355.5
		34.44	248	34.44	305.5	34.44	183	34.44	242.333	34.44	367
		34.46	221.2	34.46	305.5	34.46	177.5	34.46	251	34.46	387
		34.48	241.2	34.48	316	34.48	164	34.48	228.333	34.48	366
		34.5	240.8	34.5	337	34.5	164.5	34.5	252.333	34.5	363.5
		34.52	255.2	34.52	320.5	34.52	188	34.52	239.667	34.52	388
		34.54	242.4	34.54	304.5	34.54	181.5	34.54	222.667	34.54	363.5
		34.56	238.4	34.56	301	34.56	192.5	34.56	234.667	34.56	379.5
		34.58	234.8	34.58	347.5	34.58	207.5	34.58	244.333	34.58	375.5
		34.6	255.2	34.6	309.5	34.6	191.5	34.6	252.333	34.6	380
		34.62	249.2	34.62	321.5	34.62	195.5	34.62	247.333	34.62	420.5
		34.64	236.4	34.64	299.5	34.64	217.5	34.64	250.333	34.64	393.5
		34.66	248.4	34.66	321	34.66	215.5	34.66	257.667	34.66	420
		34.68	266	34.68	300	34.68	209.5	34.68	243.333	34.68	434
		34.7	239.6	34.7	324.5	34.7	203.5	34.7	252	34.7	425
		34.72	248.8	34.72	302	34.72	214.5	34.72	261	34.72	440
		34.74	238.8	34.74	318	34.74	211	34.74	272.667	34.74	429.5
		34.76	237.6	34.76	306	34.76	217	34.76	270.333	34.76	434.5
		34.78	230	34.78	309	34.78	208.5	34.78	262.333	34.78	418
		34.8	241.6	34.8	276.5	34.8	195.5	34.8	263.667	34.8	398.5
		34.82	240.8	34.82	278.5	34.82	185.5	34.82	274.667	34.82	397
		34.84	248	34.84	304	34.84	178	34.84	289	34.84	384.5
		34.86	218.4	34.86	302	34.86	172	34.86	286	34.86	383.5
		34.88	244	34.88	307.5	34.88	160.5	34.88	285	34.88	352
		34.9	232	34.9	302.5	34.9	173	34.9	284	34.9	360.5
		34.92	227.6	34.92	315.5	34.92	156.5	34.92	284.667	34.92	337
		34.94	243.6	34.94	298.5	34.94	147	34.94	298.333	34.94	337
		34.96	230.4	34.96	303.5	34.96	159.5	34.96	303	34.96	336.5
		34.98	211.2	34.98	280	34.98	136.5	34.98	287.333	34.98	322.5
		35	224.8	35	293	35	155.5	35	285.667	35	340
		35.02	231.6	35.02	284.5	35.02	163	35.02	270.333	35.02	310
		35.04	225.6	35.04	287	35.04	150.5	35.04	271.667	35.04	334
		35.06	247.6	35.06	293	35.06	170.5	35.06	264	35.06	316
		35.08	230.4	35.08	314.5	35.08	154.5	35.08	235.333	35.08	310.5
		35.1	233.2	35.1	291.5	35.1	150	35.1	243.333	35.1	326
		35.12	225.6	35.12	283.5	35.12	151.5	35.12	235	35.12	317.5
		35.14	230.8	35.14	278	35.14	155	35.14	239.333	35.14	302.5
		35.16	218.8	35.16	280	35.16	156.5	35.16	249.667	35.16	317.5
		35.18	220.4	35.18	283.5	35.18	165.5	35.18	237.667	35.18	314
		35.2	241.2	35.2	293.5	35.2	139.5	35.2	237	35.2	311.5
		35.22	214.8	35.22	293	35.22	146.5	35.22	235.333	35.22	313
		35.24	227.6	35.24	322.5	35.24	157.5	35.24	213.333	35.24	290.5
		35.26	230.8	35.26	310.5	35.26	166.5	35.26	216.333	35.26	350
		35.28	232.4	35.28	299.5	35.28	146.5	35.28	242	35.28	319
		35.3	214	35.3	312	35.3	162.5	35.3	236.333	35.3	329.5
		35.32	210	35.32	279	35.32	159	35.32	218.333	35.32	298.5
		35.34	215.2	35.34	282	35.34	157.5	35.34	222	35.34	313
		35.36	230	35.36	288.5	35.36	154.5	35.36	226.667	35.36	298.5
		35.38	226.8	35.38	288.5	35.38	141	35.38	225.667	35.38	301
		35.4	230.8	35.4	293.5	35.4	166	35.4	218.333	35.4	333
		35.42	206	35.42	285.5	35.42	128.5	35.42	212	35.42	303
		35.44	220.4	35.44	287.5	35.44	165.5	35.44	218.333	35.44	303.5
		35.46	242.8	35.46	271.5	35.46	150.5	35.46	226	35.46	295.5
		35.48	218.8	35.48	279.5	35.48	147	35.48	220.667	35.48	278.5
		35.5	215.6	35.5	303.5	35.5	143	35.5	238.667	35.5	313.5
		35.52	209.2	35.52	288	35.52	142	35.52	223.333	35.52	286.5
		35.54	226	35.54	297	35.54	150.5	35.54	231.333	35.54	279
		35.56	231.2	35.56	274	35.56	149	35.56	224	35.56	297.5
		35.58	217.2	35.58	278	35.58	135.5	35.58	214	35.58	301.5
		35.6	223.6	35.6	280	35.6	139.5	35.6	221.667	35.6	286
		35.62	230	35.62	271.5	35.62	139.5	35.62	222	35.62	290
		35.64	229.6	35.64	273	35.64	134.5	35.64	214.667	35.64	305
		35.66	223.2	35.66	288.5	35.66	147.5	35.66	218.333	35.66	272
		35.68	224.8	35.68	286.5	35.68	160	35.68	227.333	35.68	318.5
		35.7	221.6	35.7	280.5	35.7	140	35.7	204.667	35.7	280
		35.72	224	35.72	277	35.72	151.5	35.72	220.333	35.72	312.5
		35.74	219.2	35.74	288	35.74	149.5	35.74	199.333	35.74	309.5
		35.76	226.8	35.76	276.5	35.76	136	35.76	217.667	35.76	293
		35.78	228	35.78	266	35.78	142.5	35.78	220	35.78	293
		35.8	231.2	35.8	276.5	35.8	154.5	35.8	207.333	35.8	303.5
		35.82	211.2	35.82	278	35.82	150	35.82	219.333	35.82	324
		35.84	221.2	35.84	280	35.84	143	35.84	233.333	35.84	293.5
		35.86	233.6	35.86	276.5	35.86	152	35.86	217.333	35.86	294
		35.88	224.8	35.88	284	35.88	145	35.88	203.333	35.88	309
		35.9	208.8	35.9	262	35.9	131	35.9	210.333	35.9	297.5
		35.92	208	35.92	263	35.92	154	35.92	210	35.92	284
		35.94	205.6	35.94	267.5	35.94	152	35.94	209.333	35.94	289.5
		35.96	206.4	35.96	251	35.96	151	35.96	216	35.96	292.5
		35.98	214	35.98	273	35.98	147.5	35.98	205.667	35.98	309
		36	215.2	36	291.5	36	132	36	217.667	36	299.5
		36.02	192.8	36.02	273	36.02	142	36.02	206	36.02	273
		36.04	211.2	36.04	290	36.04	151	36.04	210.333	36.04	273.5
		36.06	234.8	36.06	272.5	36.06	146.5	36.06	208	36.06	302
		36.08	209.2	36.08	302.5	36.08	149.5	36.08	205.333	36.08	290.5
		36.1	219.6	36.1	270.5	36.1	151.5	36.1	220.667	36.1	289.5
		36.12	220.8	36.12	281.5	36.12	147.5	36.12	228.333	36.12	282.5
		36.14	202	36.14	294	36.14	139.5	36.14	209.667	36.14	298.5
		36.16	204.8	36.16	290.5	36.16	140	36.16	208.667	36.16	291
		36.18	238.4	36.18	308	36.18	151.5	36.18	203	36.18	279.5
		36.2	212.8	36.2	298.5	36.2	161	36.2	211	36.2	284.5
		36.22	213.2	36.22	288	36.22	166.5	36.22	198.667	36.22	284
		36.24	232.4	36.24	297.5	36.24	168.5	36.24	202	36.24	293
		36.26	230	36.26	336.5	36.26	164.5	36.26	217	36.26	298
		36.28	251.6	36.28	306.5	36.28	178	36.28	199.667	36.28	298
		36.3	252.4	36.3	308.5	36.3	189	36.3	218	36.3	285.5
		36.32	272	36.32	286.5	36.32	168	36.32	208	36.32	314.5
		36.34	262.4	36.34	305	36.34	169	36.34	203.667	36.34	310
		36.36	261.6	36.36	285.5	36.36	174	36.36	222.333	36.36	297.5
		36.38	268.8	36.38	293	36.38	192	36.38	211.333	36.38	309.5
		36.4	249.2	36.4	281	36.4	165.5	36.4	211.333	36.4	294
		36.42	271.2	36.42	281.5	36.42	164	36.42	200.667	36.42	304.5
		36.44	241.6	36.44	273.5	36.44	167	36.44	215.667	36.44	304
		36.46	266.4	36.46	270.5	36.46	169.5	36.46	214	36.46	283
		36.48	253.2	36.48	281.5	36.48	154.5	36.48	221.333	36.48	292
		36.5	224.4	36.5	274	36.5	159	36.5	208	36.5	302.5
		36.52	252.8	36.52	281	36.52	145	36.52	226.333	36.52	287.5
		36.54	215.2	36.54	284.5	36.54	147.5	36.54	228.333	36.54	311
		36.56	231.2	36.56	273	36.56	133.5	36.56	225.667	36.56	271.5
		36.58	247.2	36.58	262.5	36.58	148.5	36.58	250	36.58	315.5
		36.6	228	36.6	276	36.6	133	36.6	237	36.6	281.5
		36.62	224	36.62	248	36.62	126.5	36.62	223.333	36.62	316.5
		36.64	229.6	36.64	249.5	36.64	133.5	36.64	232	36.64	295
		36.66	218.8	36.66	277	36.66	132.5	36.66	239	36.66	279.5
		36.68	196.8	36.68	259.5	36.68	131.5	36.68	217	36.68	266
		36.7	229.2	36.7	259	36.7	131.5	36.7	210.667	36.7	269
		36.72	214	36.72	264	36.72	148.5	36.72	226.333	36.72	245.5
		36.74	206.8	36.74	282.5	36.74	127	36.74	209.333	36.74	304
		36.76	214	36.76	276	36.76	130.5	36.76	208.333	36.76	257
		36.78	185.6	36.78	257	36.78	138.5	36.78	209	36.78	266
		36.8	198.8	36.8	268.5	36.8	131.5	36.8	208	36.8	284.5
		36.82	198.4	36.82	267.5	36.82	138	36.82	196.667	36.82	266
		36.84	202.8	36.84	267	36.84	136.5	36.84	205.667	36.84	286.5
		36.86	198.8	36.86	239.5	36.86	125	36.86	194	36.86	259.5
		36.88	192.8	36.88	257	36.88	145.5	36.88	207	36.88	273
		36.9	206.8	36.9	261.5	36.9	130.5	36.9	193.333	36.9	261.5
		36.92	201.2	36.92	269	36.92	129	36.92	186	36.92	263.5
		36.94	208.8	36.94	259.5	36.94	141.5	36.94	193	36.94	268.5
		36.96	183.6	36.96	262	36.96	147	36.96	202.667	36.96	255.5
		36.98	206	36.98	263.5	36.98	131.5	36.98	201.667	36.98	278
		37	191.6	37	253.5	37	136	37	216.333	37	272.5
		37.02	200.8	37.02	274	37.02	147	37.02	197.333	37.02	275.5
		37.04	200.8	37.04	269.5	37.04	120.5	37.04	215	37.04	282
		37.06	212.8	37.06	275.5	37.06	136	37.06	196	37.06	277.5
		37.08	198.8	37.08	260.5	37.08	125.5	37.08	198.333	37.08	282.5
		37.1	194.8	37.1	266	37.1	140	37.1	206.667	37.1	271.5
		37.12	209.6	37.12	241.5	37.12	132.5	37.12	186.667	37.12	262.5
		37.14	182	37.14	252.5	37.14	142.5	37.14	191	37.14	272.5
		37.16	222.8	37.16	260	37.16	144	37.16	195.667	37.16	289.5
		37.18	199.6	37.18	272	37.18	115.5	37.18	198	37.18	234
		37.2	214.4	37.2	247	37.2	129.5	37.2	202.333	37.2	260
		37.22	193.2	37.22	264.5	37.22	130.5	37.22	191.333	37.22	293.5
		37.24	197.2	37.24	243	37.24	132	37.24	191.333	37.24	258.5
		37.26	201.6	37.26	274	37.26	127.5	37.26	186.333	37.26	280.5
		37.28	209.6	37.28	237	37.28	139	37.28	202	37.28	279
		37.3	199.2	37.3	252.5	37.3	125.5	37.3	196.333	37.3	247
		37.32	204.8	37.32	250.5	37.32	121	37.32	204	37.32	276.5
		37.34	196	37.34	254.5	37.34	133.5	37.34	206	37.34	252
		37.36	190.8	37.36	240	37.36	132	37.36	208	37.36	275
		37.38	195.6	37.38	253	37.38	115	37.38	199	37.38	285
		37.4	194.4	37.4	249	37.4	136	37.4	192.333	37.4	273.5
		37.42	214.4	37.42	258	37.42	138.5	37.42	200.667	37.42	264.5
		37.44	192.4	37.44	248.5	37.44	118	37.44	190	37.44	263.5
		37.46	200.8	37.46	255	37.46	128	37.46	193.333	37.46	272
		37.48	194.4	37.48	257.5	37.48	139.5	37.48	181.667	37.48	262
		37.5	192.4	37.5	245.5	37.5	127.5	37.5	197	37.5	247.5
		37.52	202.4	37.52	246.5	37.52	121	37.52	205.667	37.52	259.5
		37.54	194.8	37.54	245.5	37.54	137	37.54	195.667	37.54	268
		37.56	200.8	37.56	274	37.56	132.5	37.56	189.667	37.56	265
		37.58	188	37.58	241	37.58	122.5	37.58	196.333	37.58	273.5
		37.6	198	37.6	257.5	37.6	128.5	37.6	192.333	37.6	251.5
		37.62	195.2	37.62	246	37.62	120.5	37.62	195.333	37.62	261.5
		37.64	195.6	37.64	233	37.64	126.5	37.64	179.333	37.64	265.5
		37.66	188	37.66	242.5	37.66	122.5	37.66	198.667	37.66	260.5
		37.68	188	37.68	246.5	37.68	121.5	37.68	186	37.68	259
		37.7	185.2	37.7	252	37.7	124	37.7	206.667	37.7	261
		37.72	197.6	37.72	255	37.72	124.5	37.72	201.333	37.72	266
		37.74	194.8	37.74	246	37.74	128.5	37.74	188.333	37.74	276.5
		37.76	206.8	37.76	255.5	37.76	126	37.76	201.333	37.76	273.5
		37.78	200	37.78	262.5	37.78	134.5	37.78	193.333	37.78	267
		37.8	191.6	37.8	228.5	37.8	118.5	37.8	195	37.8	260.5
		37.82	190.8	37.82	248.5	37.82	128	37.82	194	37.82	246
		37.84	208.8	37.84	240	37.84	127.5	37.84	198.667	37.84	246
		37.86	195.6	37.86	240	37.86	127.5	37.86	189.667	37.86	271
		37.88	195.2	37.88	256.5	37.88	125	37.88	200.667	37.88	266.5
		37.9	170.8	37.9	242	37.9	128.5	37.9	186	37.9	276.5
		37.92	178.8	37.92	242.5	37.92	128	37.92	182.333	37.92	254
		37.94	205.6	37.94	239	37.94	120.5	37.94	194.333	37.94	272.5
		37.96	190	37.96	241	37.96	126.5	37.96	199	37.96	233.5
		37.98	183.2	37.98	254.5	37.98	110.5	37.98	183	37.98	233.5
		38	199.2	38	280	38	125.5	38	192.333	38	245.5
		38.02	188	38.02	236	38.02	127.5	38.02	180	38.02	253
		38.04	182	38.04	252	38.04	130.5	38.04	177.667	38.04	264.5
		38.06	186	38.06	255	38.06	131.5	38.06	184.667	38.06	245
		38.08	192.4	38.08	243.5	38.08	115	38.08	190	38.08	239.5
		38.1	198.8	38.1	242.5	38.1	121.5	38.1	175.333	38.1	247
		38.12	188	38.12	230.5	38.12	116.5	38.12	200.667	38.12	266
		38.14	191.2	38.14	232	38.14	122.5	38.14	191.333	38.14	245.5
		38.16	194.8	38.16	262	38.16	126.5	38.16	199.333	38.16	254
		38.18	182.8	38.18	259.5	38.18	136	38.18	177.333	38.18	258
		38.2	190	38.2	249.5	38.2	133.5	38.2	183	38.2	257
		38.22	188	38.22	249	38.22	136	38.22	179.667	38.22	249.5
		38.24	183.6	38.24	250	38.24	129.5	38.24	184.667	38.24	246
		38.26	180.8	38.26	230.5	38.26	128.5	38.26	177.667	38.26	271
		38.28	194.4	38.28	245	38.28	138	38.28	189.333	38.28	258
		38.3	190.4	38.3	238	38.3	131	38.3	190.333	38.3	262.5
		38.32	185.2	38.32	226.5	38.32	112.5	38.32	182.667	38.32	261
		38.34	186	38.34	258	38.34	123.5	38.34	193	38.34	264.5
		38.36	186	38.36	220.5	38.36	124.5	38.36	196.667	38.36	248.5
		38.38	168.8	38.38	244.5	38.38	131	38.38	191.667	38.38	246
		38.4	191.2	38.4	248.5	38.4	123.5	38.4	186.333	38.4	252.5
		38.42	192	38.42	235.5	38.42	133	38.42	189.667	38.42	242.5
		38.44	191.6	38.44	259.5	38.44	124.5	38.44	191	38.44	273.5
		38.46	198.8	38.46	241.5	38.46	128.5	38.46	190.333	38.46	259.5
		38.48	188.4	38.48	242.5	38.48	120.5	38.48	204	38.48	241
		38.5	197.6	38.5	235	38.5	127.5	38.5	184	38.5	247.5
		38.52	176.8	38.52	236	38.52	123.5	38.52	186.667	38.52	261.5
		38.54	188	38.54	235.5	38.54	107	38.54	184.667	38.54	268
		38.56	193.2	38.56	256.5	38.56	115	38.56	188.667	38.56	255
		38.58	164.4	38.58	227.5	38.58	123	38.58	183.333	38.58	262
		38.6	179.6	38.6	247.5	38.6	122	38.6	179.667	38.6	258
		38.62	188.4	38.62	243.5	38.62	131	38.62	181.333	38.62	262.5
		38.64	188.4	38.64	231	38.64	116.5	38.64	176	38.64	266
		38.66	202.8	38.66	221	38.66	138	38.66	198.667	38.66	272.5
		38.68	186.8	38.68	243	38.68	129	38.68	187.667	38.68	252
		38.7	195.6	38.7	256	38.7	122	38.7	171.333	38.7	255
		38.72	180.4	38.72	245	38.72	136.5	38.72	189	38.72	252
		38.74	202.4	38.74	253	38.74	134	38.74	185.333	38.74	262.5
		38.76	183.6	38.76	259	38.76	115	38.76	171.667	38.76	239.5
		38.78	170.8	38.78	245.5	38.78	116	38.78	183	38.78	262.5
		38.8	188	38.8	249.5	38.8	137	38.8	178.333	38.8	258.5
		38.82	194.8	38.82	237.5	38.82	138	38.82	179.667	38.82	252.5
		38.84	190	38.84	251	38.84	125.5	38.84	185.667	38.84	251.5
		38.86	182.8	38.86	231	38.86	120	38.86	176.667	38.86	243.5
		38.88	181.6	38.88	246	38.88	108.5	38.88	175.667	38.88	232.5
		38.9	200	38.9	228.5	38.9	121.5	38.9	184.667	38.9	239.5
		38.92	194.4	38.92	229	38.92	116.5	38.92	173.667	38.92	229
		38.94	188	38.94	231.5	38.94	134	38.94	183	38.94	249.5
		38.96	194	38.96	208	38.96	114.5	38.96	177	38.96	247.5
		38.98	188	38.98	248	38.98	120.5	38.98	171.667	38.98	229.5
		39	173.2	39	238.5	39	117	39	179.333	39	258.5
		39.02	166	39.02	227.5	39.02	123	39.02	190	39.02	246
		39.04	192.4	39.04	248.5	39.04	122	39.04	190.333	39.04	246.5
		39.06	194.8	39.06	251.5	39.06	127.5	39.06	171.333	39.06	245.5
		39.08	201.6	39.08	238.5	39.08	118.5	39.08	189.667	39.08	247.5
		39.1	174	39.1	219.5	39.1	113	39.1	178.667	39.1	256
		39.12	184	39.12	223	39.12	115.5	39.12	183.667	39.12	251.5
		39.14	188.4	39.14	230.5	39.14	128.5	39.14	168	39.14	237.5
		39.16	180	39.16	239	39.16	117.5	39.16	170.667	39.16	250
		39.18	178.8	39.18	232.5	39.18	123.5	39.18	179	39.18	243.5
		39.2	176.4	39.2	238	39.2	131.5	39.2	188.333	39.2	242.5
		39.22	176	39.22	260	39.22	116.5	39.22	184.333	39.22	236.5
		39.24	200.8	39.24	236.5	39.24	124	39.24	175.667	39.24	266
		39.26	181.2	39.26	252.5	39.26	124.5	39.26	187.333	39.26	222.5
		39.28	179.6	39.28	245	39.28	115.5	39.28	187.667	39.28	240.5
		39.3	178.4	39.3	223	39.3	112	39.3	181.333	39.3	224
		39.32	178	39.32	213.5	39.32	125.5	39.32	193.667	39.32	253
		39.34	191.6	39.34	256.5	39.34	119	39.34	176	39.34	237
		39.36	204	39.36	252.5	39.36	125.5	39.36	183	39.36	263
		39.38	188.4	39.38	233	39.38	117.5	39.38	179	39.38	244
		39.4	185.2	39.4	240	39.4	109.5	39.4	182.667	39.4	253.5
		39.42	180	39.42	235.5	39.42	121.5	39.42	174	39.42	242.5
		39.44	198.8	39.44	246.5	39.44	119.5	39.44	191.333	39.44	243.5
		39.46	185.6	39.46	252.5	39.46	120.5	39.46	174.333	39.46	256
		39.48	206.4	39.48	234	39.48	124	39.48	164.667	39.48	239
		39.5	218	39.5	257.5	39.5	127	39.5	183	39.5	250.5
		39.52	207.6	39.52	270	39.52	124	39.52	192.333	39.52	234
		39.54	220	39.54	272.5	39.54	131.5	39.54	164.667	39.54	241
		39.56	228	39.56	283	39.56	119	39.56	163	39.56	251
		39.58	244.4	39.58	303	39.58	132.5	39.58	185	39.58	241.5
		39.6	272.8	39.6	337	39.6	139.5	39.6	177	39.6	251.5
		39.62	329.6	39.62	340.5	39.62	131	39.62	172	39.62	249
		39.64	333.2	39.64	422.5	39.64	135	39.64	189	39.64	261
		39.66	368	39.66	425.5	39.66	147.5	39.66	155.333	39.66	238.5
		39.68	400.4	39.68	499.5	39.68	138	39.68	181.667	39.68	263.5
		39.7	443.2	39.7	486	39.7	176.5	39.7	182.333	39.7	246.5
		39.72	490.8	39.72	477	39.72	193.5	39.72	176	39.72	248.5
		39.74	492.4	39.74	442.5	39.74	224	39.74	179	39.74	248.5
		39.76	500.8	39.76	436.5	39.76	250.5	39.76	169	39.76	236.5
		39.78	433.6	39.78	409.5	39.78	261	39.78	180	39.78	247.5
		39.8	360	39.8	397.5	39.8	298	39.8	185.667	39.8	258
		39.82	353.6	39.82	355	39.82	285.5	39.82	185.333	39.82	250.5
		39.84	352.8	39.84	335.5	39.84	282.5	39.84	195	39.84	288.5
		39.86	312	39.86	295.5	39.86	264.5	39.86	194.667	39.86	299.5
		39.88	288	39.88	289.5	39.88	247.5	39.88	192.333	39.88	325.5
		39.9	255.6	39.9	270.5	39.9	230.5	39.9	187.667	39.9	339
		39.92	234.4	39.92	251.5	39.92	201	39.92	203	39.92	376.5
		39.94	199.6	39.94	245.5	39.94	189.5	39.94	226.667	39.94	408.5
		39.96	202.8	39.96	244	39.96	178.5	39.96	228.667	39.96	431
		39.98	197.2	39.98	239	39.98	159	39.98	267	39.98	441.5
		40	204	40	249.5	40	157.5	40	276.333	40	395.5
		40.02	176	40.02	256	40.02	136	40.02	337	40.02	416
		40.04	175.6	40.04	260.5	40.04	128.5	40.04	354	40.04	387.5
		40.06	182	40.06	246	40.06	126	40.06	360	40.06	358
		40.08	175.6	40.08	231	40.08	136	40.08	380	40.08	329
		40.1	195.2	40.1	219.5	40.1	113	40.1	379.667	40.1	347
		40.12	189.6	40.12	239.5	40.12	137.5	40.12	329	40.12	289
		40.14	194	40.14	226	40.14	120.5	40.14	304.667	40.14	275
		40.16	169.6	40.16	232.5	40.16	118.5	40.16	305.333	40.16	249.5
		40.18	181.6	40.18	215.5	40.18	122	40.18	266	40.18	256
		40.2	161.2	40.2	232.5	40.2	121	40.2	245.667	40.2	248
		40.22	184.8	40.22	240	40.22	108.5	40.22	227.333	40.22	270
		40.24	173.2	40.24	220.5	40.24	121	40.24	217.667	40.24	257.5
		40.26	181.2	40.26	218	40.26	111.5	40.26	196	40.26	225.5
		40.28	176.4	40.28	208.5	40.28	123	40.28	179.667	40.28	244
		40.3	176.8	40.3	248.5	40.3	126.5	40.3	182.667	40.3	230.5
		40.32	166.4	40.32	218.5	40.32	114	40.32	191.667	40.32	236.5
		40.34	179.6	40.34	220	40.34	120	40.34	158.667	40.34	221.5
		40.36	180.4	40.36	242.5	40.36	122	40.36	168.667	40.36	228
		40.38	185.2	40.38	231	40.38	117.5	40.38	188.333	40.38	237.5
		40.4	194.8	40.4	230	40.4	111.5	40.4	172	40.4	238.5
		40.42	191.6	40.42	244	40.42	127	40.42	182.333	40.42	266.5
		40.44	174.8	40.44	246.5	40.44	124	40.44	185	40.44	232.5
		40.46	182.8	40.46	227.5	40.46	125.5	40.46	180	40.46	234
		40.48	182.4	40.48	247	40.48	115	40.48	169	40.48	234.5
		40.5	183.2	40.5	224.5	40.5	114.5	40.5	176.333	40.5	238
		40.52	176.4	40.52	224	40.52	123.5	40.52	169.333	40.52	222
		40.54	180	40.54	230	40.54	114	40.54	169	40.54	254
		40.56	176.4	40.56	221	40.56	116.5	40.56	172	40.56	225
		40.58	172.4	40.58	233.5	40.58	121.5	40.58	168.333	40.58	242.5
		40.6	192.4	40.6	233	40.6	122	40.6	173	40.6	248
		40.62	181.6	40.62	249.5	40.62	104	40.62	182	40.62	239
		40.64	200.8	40.64	231.5	40.64	115	40.64	161.333	40.64	245.5
		40.66	178	40.66	238	40.66	117.5	40.66	170.333	40.66	242.5
		40.68	188	40.68	246.5	40.68	130.5	40.68	179.667	40.68	228
		40.7	191.6	40.7	254	40.7	126.5	40.7	174.667	40.7	228.5
		40.72	199.2	40.72	236.5	40.72	99.5	40.72	166.333	40.72	231
		40.74	201.2	40.74	241.5	40.74	126.5	40.74	177.333	40.74	224
		40.76	191.6	40.76	276	40.76	112.5	40.76	176.333	40.76	226
		40.78	200.4	40.78	284.5	40.78	129.5	40.78	173.667	40.78	228.5
		40.8	205.2	40.8	268	40.8	122.5	40.8	166.333	40.8	231
		40.82	231.2	40.82	242.5	40.82	140.5	40.82	159.667	40.82	223
		40.84	212	40.84	257	40.84	145.5	40.84	157.333	40.84	229.5
		40.86	211.6	40.86	248.5	40.86	157	40.86	160.667	40.86	237.5
		40.88	210.8	40.88	233.5	40.88	145	40.88	150	40.88	228.5
		40.9	191.6	40.9	241.5	40.9	164.5	40.9	169	40.9	236
		40.92	194.4	40.92	247	40.92	152.5	40.92	153	40.92	237
		40.94	177.6	40.94	251	40.94	152	40.94	170	40.94	250.5
		40.96	206.8	40.96	242.5	40.96	121.5	40.96	178	40.96	261.5
		40.98	182	40.98	237	40.98	135	40.98	170.333	40.98	245.5
		41	179.2	41	218	41	143.5	41	182.667	41	276.5
		41.02	167.2	41.02	220	41.02	132.5	41.02	169.667	41.02	281.5
		41.04	174	41.04	221.5	41.04	121.5	41.04	174	41.04	272
		41.06	162.8	41.06	216	41.06	120.5	41.06	184.667	41.06	298.5
		41.08	164.8	41.08	247	41.08	117.5	41.08	189	41.08	298
		41.1	189.2	41.1	226.5	41.1	120	41.1	203.333	41.1	274.5
		41.12	172.4	41.12	215	41.12	122.5	41.12	199.333	41.12	271
		41.14	164.8	41.14	229	41.14	121.5	41.14	209	41.14	264
		41.16	172.8	41.16	219	41.16	129	41.16	203.333	41.16	246
		41.18	171.2	41.18	227	41.18	131.5	41.18	207	41.18	254.5
		41.2	170.8	41.2	229	41.2	108	41.2	195.667	41.2	265
		41.22	179.2	41.22	202.5	41.22	121.5	41.22	190.667	41.22	247.5
		41.24	163.6	41.24	225.5	41.24	120	41.24	197.333	41.24	235.5
		41.26	178.4	41.26	231.5	41.26	109.5	41.26	180.667	41.26	240.5
		41.28	184.4	41.28	234	41.28	121	41.28	183	41.28	230
		41.3	171.6	41.3	214	41.3	124.5	41.3	181	41.3	252
		41.32	170.4	41.32	235	41.32	121	41.32	175.333	41.32	230.5
		41.34	173.6	41.34	212	41.34	117	41.34	172	41.34	224
		41.36	187.6	41.36	228	41.36	111	41.36	173	41.36	231.5
		41.38	165.2	41.38	222	41.38	117.5	41.38	176.667	41.38	215.5
		41.4	184.8	41.4	220.5	41.4	118	41.4	178.333	41.4	217.5
		41.42	172.4	41.42	216	41.42	95.5	41.42	170.667	41.42	223
		41.44	168.4	41.44	234	41.44	116.5	41.44	181.333	41.44	216
		41.46	158	41.46	231.5	41.46	127	41.46	154.333	41.46	236
		41.48	171.2	41.48	221	41.48	110	41.48	153.667	41.48	227
		41.5	172.8	41.5	219.5	41.5	111.5	41.5	161	41.5	212
		41.52	172.4	41.52	218.5	41.52	112	41.52	161.333	41.52	223
		41.54	173.2	41.54	218.5	41.54	108	41.54	162.667	41.54	232
		41.56	176.8	41.56	219.5	41.56	112	41.56	177.333	41.56	230
		41.58	164.8	41.58	223	41.58	116	41.58	160	41.58	219
		41.6	163.6	41.6	223	41.6	103	41.6	163.333	41.6	250.5
		41.62	184.8	41.62	231	41.62	106	41.62	155.667	41.62	222.5
		41.64	175.2	41.64	209.5	41.64	126.5	41.64	162.667	41.64	219.5
		41.66	164	41.66	221.5	41.66	104.5	41.66	158.667	41.66	229
		41.68	181.2	41.68	214	41.68	109.5	41.68	161.333	41.68	209.5
		41.7	159.6	41.7	230.5	41.7	111.5	41.7	167.333	41.7	252
		41.72	173.6	41.72	233	41.72	121.5	41.72	163	41.72	218.5
		41.74	171.6	41.74	213	41.74	110.5	41.74	163.667	41.74	235.5
		41.76	167.2	41.76	219	41.76	115	41.76	162.667	41.76	228
		41.78	159.2	41.78	213	41.78	107.5	41.78	161.333	41.78	233.5
		41.8	177.6	41.8	210	41.8	112.5	41.8	174.667	41.8	225.5
		41.82	177.6	41.82	222	41.82	119.5	41.82	160.333	41.82	231
		41.84	169.6	41.84	193.5	41.84	113	41.84	161.667	41.84	231.5
		41.86	165.2	41.86	252	41.86	112	41.86	176	41.86	234
		41.88	162.8	41.88	223.5	41.88	121.5	41.88	167.667	41.88	232
		41.9	165.2	41.9	233	41.9	100	41.9	166.333	41.9	250.5
		41.92	172.8	41.92	233	41.92	121.5	41.92	169.667	41.92	255
		41.94	162.4	41.94	208	41.94	108	41.94	160.667	41.94	232.5
		41.96	186	41.96	219	41.96	107.5	41.96	175	41.96	212.5
		41.98	172	41.98	233.5	41.98	119.5	41.98	167.667	41.98	241.5
		42	164.4	42	239	42	94	42	169.667	42	231
		42.02	169.2	42.02	218.5	42.02	116	42.02	165.333	42.02	239
		42.04	185.6	42.04	215	42.04	112.5	42.04	166	42.04	217.5
		42.06	180	42.06	236	42.06	116	42.06	147	42.06	222
		42.08	177.6	42.08	211	42.08	108.5	42.08	149	42.08	233
		42.1	162.4	42.1	229.5	42.1	115.5	42.1	157.667	42.1	234
		42.12	163.6	42.12	211	42.12	119.5	42.12	171.667	42.12	222.5
		42.14	183.6	42.14	218.5	42.14	113.5	42.14	158.667	42.14	249.5
		42.16	171.2	42.16	211.5	42.16	111	42.16	177.667	42.16	228
		42.18	154.8	42.18	232.5	42.18	112	42.18	170	42.18	224
		42.2	176.4	42.2	218.5	42.2	128	42.2	165.333	42.2	245.5
		42.22	158.4	42.22	215	42.22	98.5	42.22	155	42.22	224.5
		42.24	164.8	42.24	215	42.24	118.5	42.24	170	42.24	231.5
		42.26	171.2	42.26	230	42.26	115	42.26	172.667	42.26	197
		42.28	179.6	42.28	217.5	42.28	114	42.28	178.333	42.28	238.5
		42.3	190	42.3	220	42.3	115.5	42.3	170.333	42.3	229.5
		42.32	184.8	42.32	231.5	42.32	115.5	42.32	173.667	42.32	229.5
		42.34	163.2	42.34	211.5	42.34	111	42.34	163.333	42.34	235
		42.36	169.6	42.36	222	42.36	103.5	42.36	162.333	42.36	225.5
		42.38	184	42.38	227	42.38	121	42.38	155.333	42.38	219.5
		42.4	190.4	42.4	217	42.4	118.5	42.4	160.333	42.4	231
		42.42	172	42.42	220	42.42	116	42.42	165.667	42.42	253
		42.44	183.2	42.44	224	42.44	111	42.44	168	42.44	229.5
		42.46	178	42.46	211.5	42.46	119.5	42.46	163.333	42.46	223.5
		42.48	162.4	42.48	220	42.48	115	42.48	168.333	42.48	224
		42.5	168.8	42.5	223	42.5	120.5	42.5	171.333	42.5	217.5
		42.52	173.6	42.52	216.5	42.52	109	42.52	186.667	42.52	203.5
		42.54	170.8	42.54	234	42.54	111	42.54	165.667	42.54	239
		42.56	178.8	42.56	242	42.56	126.5	42.56	169.667	42.56	230
		42.58	167.2	42.58	219	42.58	104.5	42.58	162.667	42.58	220
		42.6	158	42.6	222.5	42.6	114.5	42.6	147.333	42.6	232.5
		42.62	174	42.62	216.5	42.62	125	42.62	169.333	42.62	225.5
		42.64	172.4	42.64	211	42.64	110	42.64	165.333	42.64	212.5
		42.66	168	42.66	213.5	42.66	111	42.66	163.667	42.66	228.5
		42.68	172	42.68	221.5	42.68	105	42.68	166.333	42.68	230.5
		42.7	181.2	42.7	218.5	42.7	110.5	42.7	168	42.7	227.5
		42.72	180.8	42.72	219	42.72	113	42.72	167.333	42.72	224
		42.74	173.6	42.74	218.5	42.74	118	42.74	167.333	42.74	220.5
		42.76	176.8	42.76	239.5	42.76	100	42.76	168.667	42.76	223
		42.78	171.6	42.78	215.5	42.78	109.5	42.78	155.333	42.78	227.5
		42.8	177.2	42.8	237	42.8	124.5	42.8	171	42.8	244.5
		42.82	177.6	42.82	226.5	42.82	113.5	42.82	163.667	42.82	232
		42.84	177.2	42.84	190.5	42.84	116.5	42.84	161.333	42.84	218
		42.86	190.8	42.86	199	42.86	104.5	42.86	157.333	42.86	235
		42.88	169.6	42.88	226	42.88	117	42.88	165.667	42.88	238.5
		42.9	178.8	42.9	213.5	42.9	110.5	42.9	162.667	42.9	230.5
		42.92	164.4	42.92	249.5	42.92	130	42.92	167.667	42.92	217.5
		42.94	180.8	42.94	227.5	42.94	129.5	42.94	170.333	42.94	212.5
		42.96	180.4	42.96	228.5	42.96	129	42.96	166.667	42.96	239.5
		42.98	170.4	42.98	202.5	42.98	115	42.98	183.667	42.98	233.5
		43	162.8	43	242	43	125	43	162.333	43	234
		43.02	180.4	43.02	222.5	43.02	120.5	43.02	166.667	43.02	234
		43.04	175.6	43.04	213.5	43.04	120	43.04	172.667	43.04	249.5
		43.06	171.2	43.06	227	43.06	118.5	43.06	170.667	43.06	245
		43.08	172.8	43.08	223.5	43.08	119	43.08	150.333	43.08	221
		43.1	177.6	43.1	235.5	43.1	119.5	43.1	155.667	43.1	263
		43.12	158.8	43.12	215	43.12	119.5	43.12	160.667	43.12	215
		43.14	171.2	43.14	238	43.14	121.5	43.14	177.333	43.14	237
		43.16	168.8	43.16	227	43.16	112.5	43.16	173	43.16	251
		43.18	161.2	43.18	221.5	43.18	124	43.18	178.667	43.18	241.5
		43.2	164.4	43.2	217.5	43.2	120.5	43.2	165.667	43.2	232.5
		43.22	172.8	43.22	214.5	43.22	108.5	43.22	180	43.22	244
		43.24	172.8	43.24	228	43.24	116.5	43.24	175	43.24	224.5
		43.26	163.2	43.26	226.5	43.26	113.5	43.26	180.667	43.26	230
		43.28	168	43.28	212	43.28	118	43.28	175.333	43.28	232
		43.3	182	43.3	226.5	43.3	124.5	43.3	178	43.3	239
		43.32	170.4	43.32	201	43.32	115.5	43.32	164	43.32	219.5
		43.34	168	43.34	210	43.34	118	43.34	176.333	43.34	239.5
		43.36	171.6	43.36	230.5	43.36	107.5	43.36	175	43.36	217
		43.38	186	43.38	233.5	43.38	110.5	43.38	172.333	43.38	223.5
		43.4	167.6	43.4	205.5	43.4	126	43.4	154.333	43.4	225.5
		43.42	178.4	43.42	226	43.42	131.5	43.42	177.667	43.42	236
		43.44	177.2	43.44	201	43.44	141	43.44	162	43.44	232.5
		43.46	183.2	43.46	218.5	43.46	123	43.46	174.333	43.46	222
		43.48	165.2	43.48	218	43.48	121	43.48	181.667	43.48	235
		43.5	179.2	43.5	237	43.5	117	43.5	171.333	43.5	230
		43.52	174	43.52	213	43.52	110	43.52	169.333	43.52	223.5
		43.54	157.6	43.54	226	43.54	122	43.54	171.333	43.54	225
		43.56	179.6	43.56	225.5	43.56	118	43.56	158.333	43.56	210.5
		43.58	182.8	43.58	232.5	43.58	119	43.58	161.667	43.58	224.5
		43.6	180	43.6	221.5	43.6	117	43.6	161	43.6	231
		43.62	190	43.62	219	43.62	141.5	43.62	168	43.62	245.5
		43.64	156	43.64	232	43.64	99	43.64	158.667	43.64	242.5
		43.66	161.6	43.66	231.5	43.66	117.5	43.66	162.667	43.66	225
		43.68	180.8	43.68	202.5	43.68	112	43.68	154.667	43.68	219.5
		43.7	164	43.7	222	43.7	115	43.7	159.333	43.7	220
		43.72	170	43.72	213	43.72	120.5	43.72	142.667	43.72	235
		43.74	185.2	43.74	238	43.74	124	43.74	195	43.74	227.5
		43.76	185.2	43.76	222.5	43.76	111.5	43.76	167.333	43.76	228.5
		43.78	172	43.78	239	43.78	114.5	43.78	172.667	43.78	244
		43.8	171.2	43.8	211	43.8	117	43.8	169.333	43.8	217.5
		43.82	184.4	43.82	230	43.82	113	43.82	165.333	43.82	233
		43.84	169.6	43.84	229	43.84	108	43.84	176	43.84	232
		43.86	180	43.86	205	43.86	118.5	43.86	168.667	43.86	207
		43.88	175.6	43.88	218.5	43.88	113	43.88	165.667	43.88	236.5
		43.9	181.2	43.9	217.5	43.9	104.5	43.9	166.667	43.9	222
		43.92	180	43.92	225.5	43.92	111	43.92	158	43.92	240
		43.94	187.2	43.94	226.5	43.94	106.5	43.94	161	43.94	246.5
		43.96	175.6	43.96	207	43.96	122.5	43.96	168.333	43.96	233
		43.98	185.6	43.98	220.5	43.98	119.5	43.98	164.667	43.98	238
		44	190	44	212	44	104	44	154.333	44	236.5
		44.02	186.4	44.02	238	44.02	127	44.02	163.333	44.02	217
		44.04	175.6	44.04	230	44.04	118.5	44.04	170	44.04	231.5
		44.06	175.6	44.06	221	44.06	132.5	44.06	162.333	44.06	223
		44.08	166	44.08	227	44.08	115.5	44.08	163.333	44.08	217
		44.1	174	44.1	224.5	44.1	116	44.1	168.333	44.1	226.5
		44.12	206.4	44.12	215.5	44.12	110.5	44.12	167	44.12	224.5
		44.14	199.6	44.14	236	44.14	110	44.14	174.667	44.14	229.5
		44.16	168.8	44.16	221.5	44.16	111.5	44.16	187.333	44.16	233.5
		44.18	190.8	44.18	221.5	44.18	115.5	44.18	163.667	44.18	246.5
		44.2	178.8	44.2	224.5	44.2	124.5	44.2	164	44.2	213
		44.22	175.2	44.22	211	44.22	106	44.22	161	44.22	232.5
		44.24	170.8	44.24	236	44.24	110	44.24	165.333	44.24	220
		44.26	178	44.26	235	44.26	129.5	44.26	167.333	44.26	225
		44.28	169.2	44.28	227.5	44.28	118.5	44.28	163	44.28	213.5
		44.3	183.6	44.3	212.5	44.3	107.5	44.3	169.667	44.3	219.5
		44.32	176	44.32	229.5	44.32	117.5	44.32	176.667	44.32	228.5
		44.34	200.4	44.34	248.5	44.34	117.5	44.34	154.333	44.34	227.5
		44.36	190.4	44.36	209.5	44.36	120.5	44.36	161.667	44.36	223.5
		44.38	195.2	44.38	232	44.38	112	44.38	154.667	44.38	224.5
		44.4	182	44.4	233	44.4	116	44.4	173.667	44.4	227
		44.42	196.4	44.42	247.5	44.42	112.5	44.42	174	44.42	221.5
		44.44	173.6	44.44	227.5	44.44	124.5	44.44	169.667	44.44	220
		44.46	186	44.46	257	44.46	112	44.46	179.333	44.46	225
		44.48	184.4	44.48	245	44.48	133	44.48	158.333	44.48	224.5
		44.5	193.6	44.5	239.5	44.5	117.5	44.5	166.667	44.5	233.5
		44.52	191.6	44.52	240	44.52	116.5	44.52	183.667	44.52	225
		44.54	207.2	44.54	229.5	44.54	130.5	44.54	162.667	44.54	217
		44.56	194	44.56	260.5	44.56	123.5	44.56	169.333	44.56	241.5
		44.58	212.8	44.58	250.5	44.58	135	44.58	170.667	44.58	236
		44.6	200.8	44.6	251.5	44.6	116.5	44.6	175.333	44.6	220.5
		44.62	238.8	44.62	288	44.62	138.5	44.62	178	44.62	234.5
		44.64	216.4	44.64	292	44.64	127	44.64	169.667	44.64	225
		44.66	251.6	44.66	290.5	44.66	144	44.66	168.333	44.66	227
		44.68	269.2	44.68	296.5	44.68	137.5	44.68	176.333	44.68	238.5
		44.7	310.4	44.7	358	44.7	134.5	44.7	171	44.7	227.5
		44.72	349.6	44.72	371	44.72	144	44.72	172.333	44.72	215
		44.74	423.6	44.74	420	44.74	137.5	44.74	180.333	44.74	256.5
		44.76	466	44.76	486.5	44.76	171.5	44.76	175.333	44.76	232.5
		44.78	653.6	44.78	609	44.78	159	44.78	186.333	44.78	254.5
		44.8	762.8	44.8	762.5	44.8	193.5	44.8	178	44.8	251.5
		44.82	935.2	44.82	921	44.82	175	44.82	174	44.82	250
		44.84	1080	44.84	1088.5	44.84	210.5	44.84	171.667	44.84	238.5
		44.86	1250	44.86	1322.5	44.86	231.5	44.86	188.333	44.86	252.5
		44.88	1368	44.88	1475.5	44.88	282	44.88	184	44.88	246
		44.9	1410	44.9	1496.5	44.9	352	44.9	170.333	44.9	267
		44.92	1478	44.92	1424	44.92	426	44.92	172.333	44.92	235.5
		44.94	1346.4	44.94	1310.5	44.94	584	44.94	178	44.94	294
		44.96	1229.6	44.96	1108.5	44.96	769	44.96	159.333	44.96	290
		44.98	996	44.98	987.5	44.98	949	44.98	192	44.98	288
		45	931.6	45	965	45	989	45	203.333	45	302.5
		45.02	834.4	45.02	916.5	45.02	1116.5	45.02	199.667	45.02	321.5
		45.04	764	45.04	801.5	45.04	1090	45.04	212.667	45.04	389.5
		45.06	653.2	45.06	695	45.06	990	45.06	210	45.06	445.5
		45.08	516.8	45.08	568	45.08	844	45.08	232	45.08	533.5
		45.1	434.8	45.1	473	45.1	745	45.1	265	45.1	688
		45.12	319.2	45.12	369.5	45.12	741	45.12	308.333	45.12	880.5
		45.14	273.6	45.14	333	45.14	661.5	45.14	364	45.14	1151
		45.16	244.8	45.16	307.5	45.16	637.5	45.16	436	45.16	1354.5
		45.18	222	45.18	316	45.18	496.5	45.18	583.667	45.18	1519
		45.2	239.2	45.2	294.5	45.2	360.5	45.2	716.333	45.2	1553
		45.22	212.8	45.22	254.5	45.22	292.5	45.22	915	45.22	1527
		45.24	193.6	45.24	242	45.24	231	45.24	1149	45.24	1356
		45.26	220	45.26	250.5	45.26	191	45.26	1320	45.26	1239.5
		45.28	181.2	45.28	261	45.28	159.5	45.28	1422.67	45.28	1098
		45.3	182.8	45.3	238	45.3	151.5	45.3	1398.33	45.3	1036
		45.32	189.2	45.32	244.5	45.32	145	45.32	1230	45.32	939.5
		45.34	195.2	45.34	252	45.34	139.5	45.34	1056.67	45.34	863.5
		45.36	177.2	45.36	244.5	45.36	129.5	45.36	985	45.36	712
		45.38	193.6	45.38	247.5	45.38	149	45.38	875	45.38	545.5
		45.4	183.6	45.4	211	45.4	137.5	45.4	801.333	45.4	479
		45.42	202	45.42	253.5	45.42	126	45.42	747	45.42	385.5
		45.44	172.4	45.44	213.5	45.44	134	45.44	613.667	45.44	286.5
		45.46	179.2	45.46	232.5	45.46	134	45.46	475	45.46	265
		45.48	174.4	45.48	227	45.48	121.5	45.48	378.333	45.48	264
		45.5	184	45.5	230.5	45.5	128.5	45.5	299	45.5	241.5
		45.52	188.4	45.52	223.5	45.52	111	45.52	231.333	45.52	253
		45.54	179.6	45.54	249	45.54	130	45.54	215	45.54	268.5
		45.56	190.8	45.56	216.5	45.56	127	45.56	194.333	45.56	235
		45.58	174.4	45.58	231	45.58	123.5	45.58	190	45.58	229.5
		45.6	166.8	45.6	225.5	45.6	121	45.6	195	45.6	232
		45.62	171.2	45.62	223	45.62	113.5	45.62	189.333	45.62	239.5
		45.64	176	45.64	207	45.64	129	45.64	194.667	45.64	225.5
		45.66	172.4	45.66	197.5	45.66	110	45.66	171.667	45.66	228
		45.68	175.2	45.68	209	45.68	117.5	45.68	188.333	45.68	243
		45.7	188.4	45.7	212	45.7	128.5	45.7	181	45.7	225.5
		45.72	160	45.72	211	45.72	117	45.72	167.333	45.72	212.5
		45.74	154	45.74	230	45.74	122	45.74	165.333	45.74	230
		45.76	184.4	45.76	218.5	45.76	117	45.76	167.667	45.76	234
		45.78	170.4	45.78	223.5	45.78	115.5	45.78	175.667	45.78	264.5
		45.8	176.8	45.8	225	45.8	116.5	45.8	167.333	45.8	228.5
		45.82	170.4	45.82	228.5	45.82	104	45.82	163.667	45.82	242
		45.84	182	45.84	210.5	45.84	124	45.84	171.667	45.84	234
		45.86	167.2	45.86	229	45.86	116	45.86	174.333	45.86	234
		45.88	169.6	45.88	201.5	45.88	113	45.88	169	45.88	205
		45.9	158	45.9	215	45.9	114	45.9	184.333	45.9	216
		45.92	160.4	45.92	228.5	45.92	105	45.92	182	45.92	226.5
		45.94	162	45.94	215	45.94	131.5	45.94	151	45.94	245
		45.96	167.2	45.96	201	45.96	119	45.96	169.667	45.96	228.5
		45.98	157.6	45.98	196	45.98	106.5	45.98	160	45.98	213.5
		46	168.8	46	214	46	103.5	46	156.333	46	241.5
		46.02	166	46.02	218	46.02	119	46.02	164.333	46.02	217
		46.04	161.2	46.04	210	46.04	105	46.04	165.333	46.04	221.5
		46.06	166.4	46.06	211	46.06	104.5	46.06	170	46.06	213.5
		46.08	170	46.08	193	46.08	113.5	46.08	173	46.08	225.5
		46.1	162.4	46.1	216.5	46.1	101.5	46.1	159.333	46.1	195.5
		46.12	166.4	46.12	230.5	46.12	115	46.12	162.333	46.12	225
		46.14	158	46.14	212.5	46.14	122	46.14	168.667	46.14	227.5
		46.16	172.4	46.16	224.5	46.16	106	46.16	154.333	46.16	221.5
		46.18	177.2	46.18	222	46.18	112.5	46.18	152.667	46.18	219
		46.2	166.8	46.2	188.5	46.2	117.5	46.2	162	46.2	207.5
		46.22	168	46.22	214.5	46.22	119.5	46.22	159	46.22	226
		46.24	167.6	46.24	227.5	46.24	126	46.24	155.667	46.24	225.5
		46.26	166.8	46.26	241	46.26	114.5	46.26	181	46.26	218
		46.28	151.2	46.28	204	46.28	102.5	46.28	185.333	46.28	186
		46.3	153.2	46.3	203	46.3	114	46.3	167.667	46.3	215
		46.32	168	46.32	207.5	46.32	111.5	46.32	149.333	46.32	238.5
		46.34	166	46.34	211.5	46.34	113	46.34	163.667	46.34	234.5
		46.36	161.6	46.36	234	46.36	112	46.36	162.667	46.36	231
		46.38	164	46.38	206	46.38	90.5	46.38	156	46.38	210
		46.4	158	46.4	232	46.4	111.5	46.4	176.333	46.4	220
		46.42	164.4	46.42	214.5	46.42	112.5	46.42	160	46.42	197.5
		46.44	161.2	46.44	229	46.44	111.5	46.44	162	46.44	223
		46.46	160.4	46.46	204.5	46.46	108.5	46.46	159	46.46	216.5
		46.48	165.2	46.48	216.5	46.48	118.5	46.48	156	46.48	198
		46.5	160	46.5	218.5	46.5	117.5	46.5	156.333	46.5	218.5
		46.52	170.4	46.52	204.5	46.52	117	46.52	158	46.52	212
		46.54	157.2	46.54	206.5	46.54	118	46.54	151.667	46.54	221.5
		46.56	166	46.56	215.5	46.56	94.5	46.56	150.333	46.56	225
		46.58	164.4	46.58	196.5	46.58	116.5	46.58	155.667	46.58	205.5
		46.6	164.4	46.6	227.5	46.6	110	46.6	166.333	46.6	208
		46.62	156.4	46.62	214.5	46.62	105	46.62	161	46.62	235.5
		46.64	162.4	46.64	197.5	46.64	110	46.64	167.667	46.64	203
		46.66	159.2	46.66	203.5	46.66	96.5	46.66	158.333	46.66	218
		46.68	155.6	46.68	227.5	46.68	113	46.68	154.333	46.68	211.5
		46.7	175.2	46.7	200	46.7	103.5	46.7	152.667	46.7	226
		46.72	160	46.72	208.5	46.72	111	46.72	166.333	46.72	217
		46.74	175.6	46.74	213	46.74	119.5	46.74	152.667	46.74	241.5
		46.76	166.8	46.76	209	46.76	103.5	46.76	171.333	46.76	208.5
		46.78	167.6	46.78	220.5	46.78	107.5	46.78	151	46.78	212
		46.8	170.8	46.8	207	46.8	120	46.8	158.333	46.8	228.5
		46.82	154	46.82	194	46.82	110	46.82	153	46.82	213
		46.84	165.6	46.84	209	46.84	112	46.84	144	46.84	218.5
		46.86	164.4	46.86	198	46.86	108	46.86	148.667	46.86	207.5
		46.88	174.4	46.88	188.5	46.88	104.5	46.88	160.333	46.88	212
		46.9	161.2	46.9	209	46.9	119.5	46.9	146.667	46.9	204.5
		46.92	162	46.92	226	46.92	106	46.92	160.333	46.92	217
		46.94	169.6	46.94	201.5	46.94	101	46.94	163.333	46.94	215
		46.96	157.6	46.96	215	46.96	110.5	46.96	163.667	46.96	216
		46.98	184.8	46.98	196	46.98	119	46.98	161.333	46.98	205
		47	169.6	47	198.5	47	109.5	47	144	47	226.5
		47.02	157.2	47.02	204.5	47.02	105.5	47.02	160.667	47.02	218.5
		47.04	180	47.04	215	47.04	121.5	47.04	159.667	47.04	233.5
		47.06	163.2	47.06	194	47.06	115.5	47.06	168.333	47.06	215
		47.08	173.6	47.08	216	47.08	104.5	47.08	158.333	47.08	202.5
		47.1	173.6	47.1	203.5	47.1	104.5	47.1	160.667	47.1	223
		47.12	163.6	47.12	217.5	47.12	116.5	47.12	150.667	47.12	221
		47.14	171.6	47.14	209.5	47.14	108	47.14	160.667	47.14	213
		47.16	165.2	47.16	195.5	47.16	103.5	47.16	146.667	47.16	203.5
		47.18	175.6	47.18	218.5	47.18	113.5	47.18	160.333	47.18	198.5
		47.2	173.2	47.2	220.5	47.2	122.5	47.2	146.333	47.2	202
		47.22	173.2	47.22	195	47.22	114	47.22	157.667	47.22	210
		47.24	173.6	47.24	209.5	47.24	108	47.24	152	47.24	207.5
		47.26	171.2	47.26	228.5	47.26	110.5	47.26	171.667	47.26	199.5
		47.28	192.4	47.28	207.5	47.28	110	47.28	162	47.28	209.5
		47.3	176.8	47.3	202.5	47.3	114.5	47.3	159	47.3	222
		47.32	174.4	47.32	230	47.32	113	47.32	151	47.32	213.5
		47.34	172.8	47.34	199	47.34	110.5	47.34	168.333	47.34	216.5
		47.36	171.2	47.36	228	47.36	107.5	47.36	163.667	47.36	219
		47.38	165.6	47.38	214	47.38	115.5	47.38	165.333	47.38	189
		47.4	185.2	47.4	231.5	47.4	121	47.4	166.333	47.4	185.5
		47.42	170.8	47.42	226.5	47.42	116.5	47.42	152.667	47.42	205
		47.44	187.2	47.44	222.5	47.44	104	47.44	161	47.44	201.5
		47.46	202.4	47.46	236.5	47.46	115	47.46	151.667	47.46	229.5
		47.48	206.4	47.48	205.5	47.48	114	47.48	154.667	47.48	186
		47.5	205.6	47.5	221.5	47.5	118	47.5	150.667	47.5	186.5
		47.52	204	47.52	223	47.52	121.5	47.52	155.667	47.52	198.5
		47.54	211.6	47.54	238.5	47.54	108.5	47.54	146.667	47.54	204
		47.56	246.8	47.56	269.5	47.56	110.5	47.56	145	47.56	211.5
		47.58	257.2	47.58	282	47.58	130	47.58	167.667	47.58	197.5
		47.6	288.8	47.6	299	47.6	134	47.6	145.333	47.6	196.5
		47.62	361.2	47.62	297	47.62	124	47.62	146	47.62	218.5
		47.64	398.8	47.64	360.5	47.64	111.5	47.64	155	47.64	214
		47.66	490.4	47.66	411.5	47.66	119	47.66	165.333	47.66	222
		47.68	620.4	47.68	515.5	47.68	140	47.68	147.333	47.68	224
		47.7	808.8	47.7	632	47.7	143	47.7	142.667	47.7	215.5
		47.72	914.4	47.72	787	47.72	143.5	47.72	163.333	47.72	229.5
		47.74	1050	47.74	897	47.74	155	47.74	151	47.74	221.5
		47.76	1176.8	47.76	1050	47.76	197	47.76	166	47.76	197.5
		47.78	1236	47.78	1216.5	47.78	210	47.78	159.667	47.78	228.5
		47.8	1240.4	47.8	1208	47.8	260	47.8	159.333	47.8	221
		47.82	1142	47.82	1124	47.82	309.5	47.82	159	47.82	230
		47.84	1092	47.84	1058	47.84	427	47.84	167	47.84	226
		47.86	944.8	47.86	904.5	47.86	529.5	47.86	167.333	47.86	227
		47.88	776.4	47.88	813	47.88	681	47.88	175	47.88	242.5
		47.9	777.2	47.9	778	47.9	748	47.9	161.333	47.9	242.5
		47.92	699.2	47.92	815.5	47.92	816	47.92	169.333	47.92	263
		47.94	640.8	47.94	695	47.94	832.5	47.94	185	47.94	282.5
		47.96	524	47.96	608	47.96	784	47.96	193	47.96	308
		47.98	430	47.98	519	47.98	692.5	47.98	196	47.98	338
		48	343.6	48	417	48	595	48	215	48	417.5
		48.02	278.4	48.02	358.5	48.02	542.5	48.02	218	48.02	502.5
		48.04	233.6	48.04	304.5	48.04	545.5	48.04	256.333	48.04	671
		48.06	214.4	48.06	272.5	48.06	510.5	48.06	307	48.06	773
		48.08	215.6	48.08	284.5	48.08	473.5	48.08	353.667	48.08	987
		48.1	200	48.1	261.5	48.1	381.5	48.1	474	48.1	1073.5
		48.12	208.4	48.12	230.5	48.12	297	48.12	614.667	48.12	1053.5
		48.14	180	48.14	233	48.14	242.5	48.14	776.333	48.14	1059
		48.16	177.6	48.16	253.5	48.16	182.5	48.16	949.667	48.16	940
		48.18	175.6	48.18	203	48.18	180	48.18	1021.33	48.18	821.5
		48.2	176.8	48.2	205.5	48.2	145	48.2	1070.33	48.2	769
		48.22	174	48.22	219	48.22	149	48.22	958.667	48.22	736.5
		48.24	170.8	48.24	229	48.24	128.5	48.24	888	48.24	721
		48.26	164.4	48.26	221.5	48.26	118	48.26	751.333	48.26	617
		48.28	159.2	48.28	200.5	48.28	126	48.28	681	48.28	592
		48.3	169.2	48.3	212.5	48.3	128.5	48.3	640.667	48.3	445.5
		48.32	182.4	48.32	207.5	48.32	113.5	48.32	646.333	48.32	399
		48.34	175.6	48.34	216	48.34	116	48.34	565	48.34	333
		48.36	168.4	48.36	214.5	48.36	114.5	48.36	500.333	48.36	284
		48.38	171.2	48.38	219.5	48.38	109.5	48.38	403.667	48.38	247.5
		48.4	158.4	48.4	187.5	48.4	117.5	48.4	318.333	48.4	241
		48.42	174.8	48.42	201.5	48.42	108	48.42	256.333	48.42	222.5
		48.44	159.6	48.44	193	48.44	95	48.44	223	48.44	220
		48.46	160.4	48.46	209	48.46	117	48.46	192.667	48.46	217
		48.48	131.6	48.48	198.5	48.48	107	48.48	186	48.48	218
		48.5	154	48.5	193.5	48.5	109	48.5	169.667	48.5	213.5
		48.52	153.6	48.52	197	48.52	117	48.52	164.667	48.52	207
		48.54	152.8	48.54	187.5	48.54	112	48.54	170.667	48.54	198
		48.56	154.8	48.56	201	48.56	103.5	48.56	153.333	48.56	230
		48.58	143.6	48.58	192	48.58	98.5	48.58	166.333	48.58	190
		48.6	156.4	48.6	202	48.6	99	48.6	161	48.6	195
		48.62	147.6	48.62	203.5	48.62	107.5	48.62	160.333	48.62	210.5
		48.64	156.8	48.64	198	48.64	109.5	48.64	147	48.64	203.5
		48.66	168.8	48.66	172.5	48.66	103.5	48.66	152	48.66	214
		48.68	165.6	48.68	189	48.68	99	48.68	149.667	48.68	204
		48.7	154	48.7	205.5	48.7	95.5	48.7	145.667	48.7	182.5
		48.72	147.2	48.72	195	48.72	103	48.72	147.667	48.72	192.5
		48.74	142.8	48.74	192	48.74	100.5	48.74	138.667	48.74	200.5
		48.76	158	48.76	197.5	48.76	101.5	48.76	138.333	48.76	195
		48.78	150.4	48.78	184.5	48.78	102	48.78	153	48.78	186
		48.8	158.8	48.8	196	48.8	112	48.8	151.667	48.8	213.5
		48.82	144.4	48.82	193	48.82	104.5	48.82	151.667	48.82	194
		48.84	157.6	48.84	182.5	48.84	109.5	48.84	143.333	48.84	202.5
		48.86	151.6	48.86	190.5	48.86	104	48.86	149	48.86	208.5
		48.88	145.2	48.88	197	48.88	101	48.88	153	48.88	199
		48.9	149.2	48.9	185.5	48.9	95	48.9	150.333	48.9	198.5
		48.92	148	48.92	175	48.92	92.5	48.92	141.667	48.92	186
		48.94	161.6	48.94	186.5	48.94	94	48.94	152.667	48.94	191
		48.96	148	48.96	182.5	48.96	102	48.96	149	48.96	205
		48.98	143.6	48.98	184	48.98	116.5	48.98	159	48.98	184.5
		49	147.6	49	193.5	49	103.5	49	149.667	49	210.5
		49.02	149.6	49.02	194.5	49.02	98.5	49.02	151.333	49.02	207
		49.04	142	49.04	200.5	49.04	110	49.04	150	49.04	184.5
		49.06	151.2	49.06	177	49.06	104.5	49.06	145.333	49.06	204
		49.08	146.8	49.08	190	49.08	97	49.08	141	49.08	179
		49.1	157.2	49.1	186.5	49.1	96.5	49.1	142.667	49.1	176.5
		49.12	149.2	49.12	184	49.12	92.5	49.12	145.667	49.12	190
		49.14	144.4	49.14	171.5	49.14	101	49.14	132.667	49.14	182.5
		49.16	149.2	49.16	191.5	49.16	96	49.16	149.667	49.16	199.5
		49.18	150.8	49.18	175.5	49.18	115	49.18	156	49.18	183.5
		49.2	158	49.2	198	49.2	106	49.2	138.667	49.2	196.5
		49.22	144.4	49.22	171.5	49.22	87	49.22	144.333	49.22	191
		49.24	152	49.24	204.5	49.24	96	49.24	141.333	49.24	196.5
		49.26	140.4	49.26	205.5	49.26	115.5	49.26	147	49.26	200
		49.28	150.8	49.28	184	49.28	94.5	49.28	145.667	49.28	215.5
		49.3	150.8	49.3	184	49.3	98	49.3	142.333	49.3	183.5
		49.32	164.8	49.32	182.5	49.32	95	49.32	148.333	49.32	208.5
		49.34	156	49.34	193	49.34	97.5	49.34	144.333	49.34	188
		49.36	151.2	49.36	190	49.36	100	49.36	143.333	49.36	194.5
		49.38	144.8	49.38	197	49.38	99	49.38	144.333	49.38	196
		49.4	150.8	49.4	189	49.4	96.5	49.4	128.333	49.4	200.5
		49.42	162.4	49.42	171.5	49.42	98	49.42	143.667	49.42	182
		49.44	157.6	49.44	161	49.44	106	49.44	141	49.44	196
		49.46	155.2	49.46	160	49.46	107.5	49.46	134	49.46	196.5
		49.48	161.2	49.48	197	49.48	99.5	49.48	129	49.48	216
		49.5	166	49.5	170	49.5	112.5	49.5	134	49.5	207.5
		49.52	137.6	49.52	198.5	49.52	97.5	49.52	145.333	49.52	202.5
		49.54	144	49.54	181.5	49.54	90	49.54	141.333	49.54	210.5
		49.56	149.6	49.56	170	49.56	110.5	49.56	133.667	49.56	191.5
		49.58	158.8	49.58	178	49.58	108	49.58	142.667	49.58	194
		49.6	161.6	49.6	186.5	49.6	104	49.6	141.333	49.6	204.5
		49.62	152.8	49.62	173	49.62	98.5	49.62	139.667	49.62	204.5
		49.64	140	49.64	182	49.64	98.5	49.64	141.667	49.64	201
		49.66	146.8	49.66	172.5	49.66	104.5	49.66	138	49.66	188
		49.68	144.8	49.68	177.5	49.68	99	49.68	149.333	49.68	202
		49.7	136.4	49.7	170.5	49.7	104.5	49.7	152	49.7	201
		49.72	147.2	49.72	202.5	49.72	102.5	49.72	146.333	49.72	201
		49.74	146	49.74	194	49.74	106	49.74	138.667	49.74	182
		49.76	143.6	49.76	190.5	49.76	106.5	49.76	135.667	49.76	205
		49.78	144.8	49.78	187.5	49.78	117.5	49.78	149.333	49.78	223.5
		49.8	139.2	49.8	188.5	49.8	108.5	49.8	145	49.8	214.5
		49.82	151.2	49.82	199.5	49.82	104	49.82	144.333	49.82	231.5
		49.84	142.4	49.84	173	49.84	93.5	49.84	146.333	49.84	218.5
		49.86	146.4	49.86	182	49.86	116	49.86	140.333	49.86	251
		49.88	138.4	49.88	205	49.88	123.5	49.88	142	49.88	214
		49.9	144.8	49.9	180.5	49.9	125	49.9	137.333	49.9	224.5
		49.92	134	49.92	171.5	49.92	112.5	49.92	148	49.92	226
		49.94	144.4	49.94	168.5	49.94	134.5	49.94	135	49.94	240.5
		49.96	134	49.96	182.5	49.96	128.5	49.96	131	49.96	251.5
[truncated: 1,002 more rows]

## Sheet: Figure1c
	ionic conductivity	Lattice parameters
0.6	1.6	9.89
1	3.6	9.841
1.3	5.3	9.817
1.45	6.1	9.805
1.6	8.8	9.788

## Sheet: Figure1e
Cl0.6		Cl1		Cl1.3		Cl1.6		Cl1.45
Zre (ohms)	Zim (ohms)	Zre (ohms)	Zim (ohms)	Zre (ohms)	Zim (ohms)	Zre (ohms)	Zim (ohms)	Zre (ohms)	Zim (ohms)
0.10481	0.00855	0.04611	0.00356	0.03388	0.00214	0.01761	0.000687836	0.02799	0.00191
0.10496	0.00687	0.04612	0.00271	0.03398	0.00153	0.01765	0.000627209	0.02832	0.00181
0.10466	0.0052	0.04623	0.00242	0.03418	0.00122	0.01781	0.000573144	0.02861	0.00134
0.10511	0.00405	0.04632	0.00161	0.03414	0.00115	0.01778	0.000428314	0.02869	0.00113
0.10515	0.00273	0.04656	0.00117	0.03428	0.000929986	0.01789	0.00042957	0.02901	0.00101
0.10473	0.00205	0.04642	0.000969123	0.0342	0.000469933	0.01794	0.000313152	0.02914	0.000826357
0.10494	0.00119	0.04662	0.000650757	0.03437	0.000570727	0.01798	0.000202115	0.02914	0.000793828
0.10535	0.00138	0.04655	0.000543083	0.03434	0.000251733	0.01787	0.000213825	0.02923	0.000673046
0.10532	0.000646793	0.04679	0.000553208	0.03442	0.000223812	0.01799	0.000190179	0.02937	0.000637857
0.10537	0.00132	0.04673	0.000520695	0.03446	0.000297472	0.01808	0.000370259	0.02913	0.000653287
0.10549	0.000755129	0.04666	0.000388176	0.03444	0.000326548	0.01807	0.000237726	0.02925	0.000490669
0.10522	0.000757142	0.04686	0.000424805	0.03447	0.000472666	0.01805	0.000235619	0.02932	0.000379487
0.10594	0.000827244	0.0466	0.000473089	0.03457	0.00035991	0.01803	0.000315753	0.0293	0.000366582
0.10572	0.000624199	0.04671	0.000253211	0.03446	0.000318787	0.01819	0.000318815	0.02954	0.000485115
0.10547	0.000717302	0.04691	0.000437982	0.03452	0.000467013	0.01805	0.000303679	0.02943	0.000512566
0.10586	0.000813202	0.047	0.000421352	0.03467	0.000574082	0.01807	0.000417708	0.02953	0.000548136
0.1055	0.000830864	0.04697	0.000458512	0.03458	0.000511915	0.01812	0.000429584	0.02959	0.000769193
0.1059	0.000740692	0.04688	0.000464536	0.03479	0.000524954	0.01815	0.000476392	0.02961	0.000849064
0.10615	0.00103	0.04711	0.000767914	0.03481	0.000748373	0.01811	0.000613071	0.02983	0.000848544
0.10621	0.000424619	0.04692	0.000626842	0.0347	0.000733272	0.01824	0.000730222	0.02992	0.000966096
0.10618	0.00118	0.04685	0.000790315	0.03493	0.00102	0.01837	0.000921785	0.03005	0.00116
0.10641	0.000718608	0.04694	0.00106	0.03471	0.00116	0.01831	0.00114	0.02982	0.00117
0.10606	0.000825858	0.04718	0.00119	0.03499	0.00132	0.01834	0.00131	0.02995	0.00143
0.10611	0.000687507	0.04729	0.00142	0.03507	0.00152	0.01829	0.00161	0.03021	0.00179
0.10604	0.00134	0.04769	0.00188	0.03517	0.00201	0.01836	0.00198	0.03016	0.00208
0.10649	0.00153	0.04758	0.00203	0.03497	0.00236	0.01858	0.00238	0.03021	0.00255
0.1063	0.00156	0.04744	0.00262	0.03519	0.00282	0.01857	0.00295	0.03047	0.00301
0.10653	0.00181	0.04756	0.00302	0.03534	0.00347	0.01863	0.00359	0.03052	0.00365
0.10663	0.0022	0.04767	0.00371	0.03542	0.00426	0.01872	0.00446	0.0307	0.00443
0.10667	0.00272	0.04781	0.00457	0.03555	0.00526	0.01883	0.00558	0.03087	0.00547
0.10677	0.00321	0.04794	0.00557	0.03567	0.00646	0.01897	0.00685	0.03104	0.00663
0.10689	0.00391	0.04811	0.00687	0.03587	0.00794	0.01915	0.00847	0.0313	0.00814
0.10706	0.00483	0.04835	0.00854	0.0361	0.00997	0.01933	0.01063	0.0316	0.01012
0.1072	0.00586	0.04862	0.01042	0.03635	0.01209	0.01962	0.01302	0.03189	0.01225
0.10742	0.00723	0.04894	0.01289	0.03669	0.01507	0.01995	0.01621	0.03232	0.01514
0.10768	0.00891	0.04937	0.01608	0.03714	0.01888	0.02039	0.0203	0.0328	0.01884
0.108	0.01089	0.04988	0.01972	0.03761	0.02318	0.02088	0.025	0.0334	0.02312
0.10837	0.01338	0.0505	0.02432	0.03828	0.02867	0.02149	0.03092	0.03408	0.02844
0.1089	0.01646	0.05132	0.0301	0.03909	0.03558	0.0223	0.03848	0.03504	0.03516
0.10957	0.02042	0.05243	0.03749	0.04022	0.04443	0.02333	0.04806	0.03612	0.04387
0.11032	0.02514	0.05369	0.0461	0.04167	0.05484	0.02465	0.05947	0.03749	0.05393
0.11133	0.03078	0.05528	0.05669	0.0434	0.06769	0.02617	0.07351	0.03929	0.06646
0.11252	0.0375	0.05717	0.06911	0.04558	0.08266	0.0279	0.0902	0.04144	0.08116
0.11406	0.04609	0.05978	0.08533	0.04864	0.1021	0.03065	0.11203	0.04419	0.10035
0.11628	0.05729	0.06321	0.1064	0.05225	0.12775	0.03462	0.14016	0.04798	0.12535
0.11906	0.07019	0.06733	0.13076	0.05668	0.15751	0.03838	0.17392	0.05231	0.15447
0.12238	0.08625	0.07232	0.16091	0.06255	0.19385	0.04326	0.21548	0.05882	0.19064
0.12687	0.10528	0.07881	0.19759	0.07015	0.23825	0.05208	0.26542	0.06518	0.23384
0.13235	0.12892	0.08699	0.24285	0.07894	0.29345	0.06015	0.32798	0.07481	0.2882
0.13966	0.15774	0.09715	0.29852	0.09119	0.36398	0.07439	0.41716	0.08862	0.36172
0.14887	0.1921	0.10937	0.36629	0.10417	0.44381	0.08739	0.49925	0.10125	0.43541
0.16094	0.23417	0.12542	0.45021	0.12271	0.54691	0.10496	0.6158	0.11907	0.53545
0.17676	0.2841	0.1452	0.55159	0.14871	0.69018	0.13735	0.7885	0.14792	0.6821
0.19678	0.34515	0.17134	0.67772	0.17555	0.83898	0.16621	0.95871	0.1733	0.8136
0.22213	0.41685	0.20198	0.82973	0.20887	1.01668	0.20472	1.17853	0.20983	0.99607
0.25362	0.50184	0.24183	1.01595	0.25112	1.24188	0.25269	1.43537	0.25349	1.22487
0.29484	0.6042	0.29804	1.24194	0.30079	1.52346	0.31196	1.76653	0.30954	1.4932
0.34361	0.72394	0.35987	1.52701	0.38112	1.89907	0.45133	2.10052	0.38175	1.83603
0.4042	0.86526	0.42455	1.8418	0.45795	2.26266	0.77996	4.91609	0.46816	2.2364
0.48167	1.02777	0.52607	2.27844	0.67317	2.99133	0.8717	3.28046	0.64115	2.651
0.56741	1.21243	0.65508	2.75806	0.69835	3.43615	0.75537	3.99016	0.71059	3.31037
0.67611	1.43902	0.81737	3.35913	0.89598	4.17655	1.03861	5.00653	0.88488	4.05828
0.80572	1.70289	1.01348	4.10635	1.07429	5.10855	1.13605	6.17801	1.13359	4.94938
0.96055	2.01793	1.25831	5.0145	1.37385	6.25466	1.59768	7.36139	1.38193	6.02741
1.15162	2.38703	1.57832	6.10783	1.69042	7.72945	1.82097	8.77573	1.83307	7.35031
1.37744	2.83145	2.00172	7.51864	2.18496	9.229	2.96573	10.8126	2.18116	9.09979
1.6611	3.35733	2.51196	9.18747	2.65311	11.3969	3.2836	13.2677	2.85265	11.1732
2.00874	3.98757	3.15107	11.1502	3.38975	13.9644	3.94054	16.0877	3.5801	13.4836
2.42349	4.72999	4.08832	13.5842	4.0502	17.1596	5.85386	21.0064	5.35135	17.3997
2.95973	5.64398	5.15992	16.6267	5.50636	20.581	6.5024	26.4586	6.74925	21.0065
3.63993	6.71929	6.7387	20.2224	7.21879	25.1115	7.87746	30.6852	6.72773	24.5881
								--	--
								--	--
								--	--
								--	--
								--	--
								--	--
								--	--
								--	--

## Sheet: Figure2a
0h				100h				200h				300h				400h				500h				600h
Zr_msd	Zi_msd	Zr_cal	Zi_cal	Zr_msd	Zi_msd	Zr_cal	Zi_cal	Zr_msd	Zi_msd	Zr_cal	Zi_cal	Zr_msd	Zi_msd	Zr_cal	Zi_cal	Zr_msd	Zi_msd	Zr_cal	Zi_cal	Zr_msd	Zi_msd	Zr_cal	Zi_cal	Zr_msd	Zi_msd	Zr_cal	Zi_cal
219.275	43.3903	215.997	43.0989	446.752	213.411	447.258	205.816	668.944	616.644	675.397	589.731	744.844	848.507	743.548	823.959	746.424	890.968	745.193	851.492	801.605	1223.73	799.63	1240.75	551.859	1656.15	906.053	1836.32
222.643	39.8867	222.201	39.9248	481.112	191.169	482.063	192.972	761.168	657.406	780.659	621.276	869.986	927.735	879.662	902.222	857.535	986.609	886.692	950.158	998.359	1360.32	996.235	1399.9	1169.41	2343.88	1207.81	2100.69
226.99	38.876	227.799	36.7565	504.485	177.549	512.343	178.293	903.815	643.896	893.249	643.718	1037.38	979.607	1034.12	975.155	1062.15	1069.7	1052.93	1043.14	1224.01	1560.42	1227.24	1554.56	2136.44	2395.68	1570.29	2347.37
231.22	32.9477	232.819	33.6537	535.775	153.189	538.242	163.188	1020.77	673.08	1010.58	655.368	1222.17	1044.7	1206.03	1038.69	1227.7	1140.93	1242.91	1124.03	1464.98	1687.44	1489.88	1699.25	2121.7	2631	1979.58	2563.08
235.246	28.3047	237.298	30.6633	566.856	148.04	560.309	148.7	1159.91	625.975	1129.53	655.303	1353.22	1082.84	1393.1	1088.72	1457.33	1170.46	1453.04	1186.41	1826.95	1895.33	1780.73	1830.57	2106.97	2654.08	2417.31	2745.95
239.115	27.0875	241.279	27.82	574.841	131.79	579.281	135.469	1237.8	630.901	1246.8	643.539	1587.58	1111.88	1591.63	1121.6	1693.97	1200.73	1677.15	1225.08	2090.49	1936.49	2097.34	1946.17	2749.46	2701.77	2870.22	2905.39
243.079	24.5634	244.804	25.1479	590.458	120.768	595.91	123.771	1373.52	625.424	1359.27	621.022	1749.54	1118.97	1796.64	1134.74	1907.93	1146.93	1907.18	1237.21	2408.42	2018.25	2438.15	2042.87	2482.32	2911.31	3336.31	3054.73
246.132	24.0032	247.919	22.6617	611.293	112.812	610.857	113.603	1453.65	572.451	1464.37	589.464	2013.92	1097.8	2002.43	1127.1	2121.54	1192.49	2134.54	1223.12	2843.36	2125.77	2800.93	2115.72	3934.59	3479.07	3823.84	3202.33
250.505	21.2848	250.667	20.3685	630.708	102.489	624.636	104.78	1545.08	551.5	1560.3	551.049	2204.91	1072.83	2203.19	1099.28	2303.41	1197.1	2351.66	1186.07	3211.91	2154.8	3181.09	2158.71	4106.93	3086.3	4345.07	3346.53
252.587	18.9435	253.088	18.2693	636.521	95.9489	637.59	97.0142	1620.37	482.493	1646.05	508.123	2383.03	1009.67	2393.71	1053.51	2498.97	1131.39	2553.23	1131.35	3585.08	2118.62	3570.98	2166.41	5082.88	3595.37	4909.38	3475.53
256.764	17.3996	255.22	16.3607	652.361	86.4885	649.902	89.9925	1697.44	475.63	1721.34	462.913	2588.01	948.601	2569.91	993.214	2695.51	1077.06	2736.64	1064.84	3924.74	2050.84	3960.45	2135.78	5555.96	3575.65	5518.08	3571.01
259.402	16.1848	257.099	14.6359	663.464	83.3946	661.619	83.4333	1757.56	424.742	1786.52	417.339	2746.13	925.629	2729.13	922.426	2866.18	1025.4	2901.67	991.752	4352.84	2013.26	4338.28	2067.27	6346.78	3504.77	6162.11	3613.35
259.454	12.172	258.754	13.0858	674.454	77.8591	672.692	77.1251	1801.7	359.937	1842.29	372.916	2818.94	870.496	2870.13	845.275	3091.47	961.991	3049.57	915.831	4591.93	1970.28	4694.03	1964.98	6778.24	3619.53	6822.82	3587.3
262.684	11.8765	260.214	11.7002	683.053	68.9538	683.024	70.9452	1870.14	340.797	1889.62	330.742	2983.96	742.041	2992.9	765.525	3164.58	888.329	3182.06	839.179	4997.53	1805.83	5019.52	1835.8	7713.5	3434.37	7475.54	3486.34
262.404	10.4222	261.505	10.4677	693.037	65.01	692.512	64.8558	1916.72	303.003	1929.55	291.531	3076.55	696.16	3098.34	686.299	3286.52	776.187	3300.49	762.697	5287.14	1687.88	5309.65	1688.14	8113.38	3092.63	8094.85	3314.3
264.216	8.56375	262.649	9.37719	703.73	56.2061	701.078	58.8861	1950.02	272.392	1963.1	255.679	3166.62	620.537	3187.94	609.976	3480.87	727.525	3405.46	686.803	5530.37	1417.69	5562.48	1530.57	8485.18	2685.31	8659.73	3084.05
264.535	8.72766	263.666	8.41737	710.634	52.7892	708.69	53.1048	1980.66	242.386	1991.25	223.336	3272.24	566.697	3263.48	538.204	3507.13	618.11	3497.08	612.084	5760.34	1286.04	5778.7	1370.73	9066.67	2519.56	9156.67	2813.79
263.976	7.25812	264.573	7.57751	716.354	46.5302	715.361	47.5944	2009.62	214.199	2014.85	194.476	3347.96	486.509	3326.8	471.993	3585.09	535.232	3575.39	539.572	5918.34	1174.6	5960.88	1214.76	9450.42	2304.07	9580.49	2522.99
265.815	5.42909	265.386	6.84748	722.747	44.4778	721.145	42.431	2029.96	183.085	2034.67	168.952	3389.72	427.354	3379.71	411.842	3649.62	465.997	3640.82	470.618	6072.12	1025.61	6112.66	1067.06	9694.45	1951.47	9932.89	2228.97
267.102	5.62063	266.12	6.21783	725.474	36.9441	726.122	37.672	2057.8	143.816	2051.33	146.542	3480.49	329.244	3423.81	357.865	3665.3	429.664	3694.34	406.548	6223.6	905.462	6238.09	930.455	10075.8	1858.44	10220.2	1945.13
268.717	4.76437	266.788	5.67991	731.182	35.1884	730.389	33.3523	2069.34	139.591	2065.38	126.984	3477.73	321.239	3460.56	309.907	3807.8	356.286	3737.41	348.362	6333.69	776.313	6341.2	806.426	10580.2	1743.68	10451.3	1680.51
266.45	3.22867	267.399	5.22586	733.682	30.9581	734.043	29.4843	2084.17	121.205	2077.27	110.002	3513.49	274.631	3491.18	267.64	3759.09	299.802	3771.66	296.587	6388.81	676.66	6425.7	695.457	10424.1	1368.98	10635.3	1440.25
267.99	4.60335	267.965	4.84858	740.942	26.3175	737.179	26.0619	2096.35	100.397	2087.38	95.3207	3528.21	250.033	3516.73	230.634	3808.69	242.917	3798.75	251.3	6475.84	573.865	6494.86	597.32	10587.2	1156.59	10781	1226.45
269.035	4.36451	268.495	4.54174	740.9	22.4824	739.885	23.0656	2098.52	87.1366	2096.01	82.6746	3590.31	234.327	3538.08	198.409	3800.69	176.334	3820.14	212.23	6568.19	481.125	6551.45	511.329	10720.7	1101.14	10896.1	1039.1
268.206	3.99198	268.997	4.29968	739.311	17.7248	742.237	20.4666	2105.51	71.3912	2103.42	71.8177	3554.92	138.099	3555.96	170.474	3877.76	198.712	3837.1	178.884	6608.11	464.136	6597.82	436.535	10896.7	718.236	10987	876.841
269.334	3.9649	269.479	4.11738	741.693	16.1931	744.3	18.2311	2109.92	67.3373	2109.82	62.5248	3618.3	148.201	3570.96	146.347	3866.87	155.296	3850.62	150.661	6610.42	336.012	6635.86	371.865	10641	762.999	11058.9	737.572
269.312	3.27191	269.949	3.99038	747.077	15.6299	746.131	16.3233	2116.43	57.6633	2115.39	54.5928	3620.39	88.7156	3583.59	125.578	3857.78	129.535	3861.5	126.929	6663.22	277.253	6667.15	316.215	10929.3	583.689	11116	618.866
269.729	3.67624	270.413	3.91467	749.016	13.8032	747.775	14.7073	2128.27	45.1001	2120.27	47.841	3576.57	77.1469	3594.24	107.746	3872.69	101.597	3870.36	107.076	6671.61	264.846	6692.93	268.513	10929.1	634.365	11161.4	518.23
270.206	3.71501	270.878	3.88661	749.923	12.095	749.27	13.3491	2128.89	34.6906	2124.58	42.1097	3555.55	40.2738	3603.26	92.4758	3926.29	94.4278	3877.65	90.5367	6716.25	233.853	6714.22	227.755	10900.1	336.694	11197.7	433.27
270.638	3.85744	271.351	3.90288	750.547	10.6541	750.648	12.2168	2136.5	35.7402	2128.42	37.2589	3586.52	39.5241	3610.93	79.4268	3854.27	88.8734	3883.74	76.8065	6712.26	187.285	6731.86	193.02	11022.9	372.262	11226.9	361.779
270.98	4.0296	271.837	3.96027	752.379	9.99309	751.934	11.2815	2138.6	31.4477	2131.87	33.1664	3616.25	55.1078	3617.46	68.2995	3887.93	62.3492	3888.91	65.4445	6733.68	173.684	6746.5	163.486	11111.8	336.033	11250.3	301.777
271.672	4.33138	272.341	4.05568	752.887	9.3902	753.151	10.5175	2139.8	29.0365	2135.01	29.7263	3599.6	58.271	3623.06	58.8303	3872.21	76.1091	3893.35	56.0709	6721.49	144.173	6758.68	138.421	11192.9	544.097	11269.3	251.521
272.026	4.58648	272.871	4.18594	754.053	9.57186	754.316	9.90184	2144.11	26.0358	2137.88	26.8467	3626.88	69.294	3627.88	50.7889	3893.29	55.2141	3897.24	48.3619	6742.36	118.173	6768.85	117.186	11110.4	194.087	11284.7	209.496
272.651	4.82222	273.43	4.3477	754.878	8.95163	755.443	9.4145	2144.34	23.0727	2140.55	24.4485	3630.25	22.8581	3632.05	43.9754	3885.12	79.6994	3900.7	42.0439	6759.93	111.433	6777.34	99.2225	11091	-6.22615	11297.3	174.4
273.449	5.24162	274.024	4.53737	756.422	8.71876	756.545	9.03811	2145.82	21.5448	2143.05	22.4636	3625.02	32.6761	3635.68	38.2167	3904.57	48.7237	3903.83	36.8866	6767.4	93.5441	6784.47	84.0508	11079	202.387	11307.5	145.121
274.267	5.53808	274.657	4.75095	757.263	8.52764	757.632	8.75765	2149.64	19.599	2145.41	20.8336	3634.19	36.628	3638.87	33.3636	3913.92	47.1533	3906.7	32.6973	6776.49	80.5793	6790.45	71.257	11160.4	156.256	11315.9	120.715
275.034	5.78234	275.334	4.98401	758.372	8.6264	758.713	8.56022	2151.32	20.3917	2147.67	19.5083	3631.74	30.3149	3641.7	29.2878	3910.65	41.6804	3909.38	29.3151	6785.06	74.0731	6795.5	60.4871	11140.9	140.522	11322.8	100.385
275.959	6.0698	276.058	5.23161	759.543	8.46117	759.794	8.43481	2154.54	17.996	2149.86	18.4449	3632.44	28.0805	3644.22	25.8795	3908.14	38.7895	3911.92	26.6061	6791.24	64.5016	6799.77	51.4395	11147.3	127.116	11328.4	83.4599
276.89	6.37569	276.832	5.48827	760.818	8.64293	760.883	8.37202	2156	18.6952	2151.98	17.6066	3645.2	31.6378	3646.49	23.0447	3910.04	45.2784	3914.35	24.4589	6795.99	64.5118	6803.39	43.8577	11185.5	227.001	11333.1	69.3753
277.952	6.59313	277.656	5.74806	761.833	8.62967	761.984	8.3639	2158.98	16.7159	2154.07	16.9623	3643.36	24.6235	3648.57	20.7031	3920.78	32.7912	3916.72	22.7812	6808.03	55.5508	6806.49	37.5245	11176.4	75.5908	11336.9	57.6589
278.99	6.68221	278.532	6.00464	762.957	8.33444	763.102	8.40374	2160.3	16.8288	2156.14	16.485	3644.24	28.0717	3650.49	18.7864	3925.95	26.5774	3919.05	21.4965	6807.29	48.5503	6809.15	32.2567	11169.2	63.6133	11340.1	47.9153
280.057	6.80311	279.458	6.25145	764.009	8.44441	764.243	8.48586	2162.54	14.9066	2158.2	16.1522	3646.22	25.9071	3652.29	17.2365	3934.35	26.1227	3921.36	20.5415	6819.5	46.351	6811.45	27.9002	11134.1	66.0217	11342.7	39.8143
281.033	6.86921	280.433	6.48193	765.244	8.5149	765.409	8.60552	2163.64	15.2927	2160.27	15.9443	3655.75	28.7184	3653.99	16.0043	3928.58	16.3538	3923.67	19.864	6817.68	34.7764	6813.47	24.3259	11223.4	110.711	11344.9	33.0803
282.125	6.85867	281.452	6.6898	766.286	8.61243	766.604	8.75875	2166.69	13.8882	2162.35	15.8448	3650.32	25.9375	3655.63	15.0482	3940.34	22.2224	3926	19.4208	6831.36	38.139	6815.25	21.4262	11125.5	80.07	11346.6	27.4835
283.234	6.87221	282.509	6.86938	767.512	8.67157	767.832	8.94226	2169.06	14.2068	2164.46	15.8398	3652.13	24.0998	3657.23	14.333	3942.72	22.0801	3928.37	19.1764	6834.88	35.4824	6816.85	19.1125	11132	33.1232	11348.1	22.8325
284.258	6.84689	283.599	7.01592	768.662	8.81125	769.094	9.15332	2170.79	15.2559	2166.59	15.917	3662.49	20.3874	3658.81	13.8293	3940.72	25.4658	3930.77	19.1016	6831.65	38.3021	6818.32	17.3118	11203.9	-17.3119	11349.4	18.9678
285.246	6.83773	284.712	7.12591	769.969	9.07616	770.395	9.38969	2172.18	14.9908	2168.77	16.0665	3662.81	22.7346	3660.38	13.5125	3942.64	20.3142	3933.24	19.1724	6834.33	30.4379	6819.69	15.9653	11220.8	46.7693	11350.4	15.7567
286.234	6.76468	285.841	7.19734	771.129	9.21293	771.736	9.64957	2174.09	15.4569	2171	16.2794	3665.76	18.7096	3661.96	13.3619	3948.81	21.5678	3935.77	19.3692	6837.44	31.8862	6820.99	15.0264	11222.8	18.6856	11351.2	13.0889
287.206	6.73917	286.977	7.2299	772.437	9.49159	773.12	9.93148	2176.39	15.6229	2173.28	16.5483	3667.61	19.8572	3663.57	13.3607	3945.94	18.5292	3938.37	19.6759	6842.37	26.9523	6822.27	14.4591	11248.7	50.6062	11351.9	10.8727
288.169	6.70407	288.11	7.22499	773.787	9.83971	774.549	10.2343	2178.05	15.9763	2175.61	16.8671	3670.62	22.0031	3665.23	13.495	3950.78	21.1662	3941.06	20.0795	6844.89	28.5317	6823.54	14.2373	11242.1	28.3867	11352.5	9.0315
289.139	6.74525	289.231	7.18573	775.144	10.4655	776.026	10.5571	2179.95	17.0158	2178.01	17.2301	3672.35	22.2368	3666.94	13.7534	3951	22.4963	3943.83	20.5695	6848.4	28.8164	6824.84	14.3431	11252.3	32.6839	11353	7.50205
290.111	6.76723	290.334	7.11676	776.645	10.806	777.554	10.8991	2182.1	17.2849	2180.47	17.6329	3674.91	22.5343	3668.71	14.1271	3953.33	22.1665	3946.71	21.1374	6851.33	29.2759	6826.19	14.767	11266.7	31.1608	11353.4	6.23157
291.053	6.72768	291.411	7.02405	778.237	11.2877	779.134	11.2601	2184.46	17.9693	2183.01	18.0714	3677.52	22.8544	3670.56	14.6089	3955.84	22.9243	3949.69	21.7764	6854.65	27.9951	6827.63	15.5067	11269.4	28.8675	11353.7	5.17622
292.042	6.75023	292.458	6.91456	779.908	11.7427	780.769	11.6395	2186.76	18.6457	2185.62	18.5422	3680.24	23.7552	3672.51	15.1938	3958.74	23.0807	3952.78	22.4813	6858.19	28.3961	6829.18	16.5673	11278.2	28.7277	11354	4.29959
293.007	6.78954	293.472	6.79595	781.627	12.1961	782.462	12.0373	2189.08	19.5924	2188.31	19.0424	3682.89	24.5918	3674.55	15.8779	3960.33	23.8733	3955.98	23.2479	6860.92	29.0188	6830.88	17.9607	11289.1	29.2599	11354.2	3.57143
293.976	6.86157	294.452	6.67627	783.574	12.7963	784.214	12.4535	2191.95	20.1566	2191.07	19.5695	3685.31	25.2707	3676.71	16.6588	3962.84	24.7125	3959.31	24.0732	6864.77	29.3309	6832.75	19.7059	11300.7	30.1211	11354.4	2.96658
294.956	6.94323	295.396	6.56369	785.626	13.3317	786.029	12.888	2194.55	21.0435	2193.93	20.121	3688.13	26.4954	3678.99	17.5355	3965.45	26.3263	3962.77	24.9549	6868.62	30.4451	6834.83	21.829	11315.7	28.1337	11354.6	2.46417
295.957	7.0313	296.308	6.46629	787.599	13.931	787.908	13.341	2197.57	22.3307	2196.87	20.6952	3690.73	27.5357	3681.4	18.5076	3968.01	27.2981	3966.37	25.8914	6871.82	30.4798	6837.17	24.3639	11333.1	29.6509	11354.7	2.04686
296.943	7.13472	297.19	6.39192	789.867	14.4222	789.855	13.8128	2200.5	23.202	2199.9	21.29	3693.51	28.3202	3683.97	19.5762	3970.14	27.873	3970.11	26.8818	6875.91	32.3677	6839.8	27.3521	11355	31.8723	11354.8	1.70022
297.889	7.23701	298.047	6.34809	792.315	14.9293	791.871	14.3037	2203.68	24.0559	2203.02	21.9041	3696.69	30.1252	3686.69	20.7428	3972.95	29.5408	3974.01	27.9257	6880.18	33.6795	6842.77	30.844	11375.5	30.7029	11354.9	1.41229
298.729	7.38538	298.883	6.34201	794.642	15.5422	793.959	14.8141	2206.95	25.4955	2206.24	22.5358	3698.6	31.6916	3689.58	22.01	3974.26	31.1125	3978.05	29.0231	6883.78	36.3775	6846.14	34.8994	11412	33.2283	11355	1.17313
299.647	7.51611	299.706	6.38057	796.943	15.9558	796.123	15.3444	2209.87	26.412	2209.55	23.1838	3700.49	32.7764	3692.66	23.3811	3975.84	32.7089	3982.27	30.1744	6888.24	37.5983	6849.97	39.5886	11455.3	34.6344	11355	0.97447
300.469	7.59622	300.523	6.47047	799.427	16.1953	798.365	15.8952	2213.18	27.3154	2212.97	23.8468	3702.43	34.1416	3695.94	24.8601	3977.22	34.0316	3986.65	31.3802	6893.29	39.0909	6854.32	44.9933	11506.9	35.207	11355.1	0.80946
301.231	7.73639	301.341	6.61829	801.949	16.2814	800.688	16.467	2216.33	28.1551	2216.48	24.5236	3703.96	35.2103	3699.43	26.4516	3978	35.328	3991.21	32.6416	6898.22	40.4237	6859.28	51.2085	11573.5	36.5194	11355.1	0.67239
302.01	7.83922	302.169	6.83063	804.681	16.9079	803.095	17.0604	2219.34	28.7086	2220.1	25.2129	3704.28	36.1716	3703.16	28.1611	3978.7	36.2823	3995.96	33.9599	6903.14	41.5512	6864.94	58.3438	11656.3	40.3056	11355.2	0.55853
302.828	7.83909	303.017	7.11428	806.854	16.615	805.589	17.6761	2221.92	29.2309	2223.82	25.9137	3704.57	36.8646	3707.12	29.9945	3978.94	37.3827	4000.9	35.3365	6909.09	43.4388	6871.38	66.5253	11764.1	42.5488	11355.2	0.46396
303.611	7.9574	303.894	7.47638	809.285	16.7187	808.173	18.3147	2224.76	30.1007	2227.65	26.6246	3704.24	38.3075	3711.35	31.9585	3978.36	38.4384	4006.05	36.7731	6915.13	44.4868	6878.74	75.8982	11900	42.4286	11355.2	0.3854
304.609	7.92489	304.811	7.92455	811.798	16.6315	810.851	18.977	2227.06	30.8138	2231.59	27.3446	3704.21	39.297	3715.86	34.0603	3977.67	40.2342	4011.4	38.2716	6919.98	46.3147	6887.14	86.6287	12061.8	41.5116	11355.2	0.32014
305.572	7.98997	305.78	8.46711	814.435	17.1091	813.626	19.6638	2229.23	31.1319	2235.63	28.0724	3702.75	39.8218	3720.67	36.308	3977.39	40.5217	4016.98	39.8341	6927.31	47.8629	6896.74	98.9077	12277.8	52.7707	11355.3	0.26594
307.064	7.89062	306.812	9.11321	818.021	16.8828	816.501	20.3759	2231.06	30.8102	2239.79	28.8068	3701.38	40.8064	3725.8	38.7101	3976.16	40.5957	4022.78	41.4628	6935.44	49.1444	6907.69	112.954	12556.1	45.5545	11355.3	0.22091
308.776	7.85086	307.921	9.87305	820.505	17.1099	819.481	21.1142	2231.48	31.1791	2244.06	29.5465	3698.79	41.0714	3731.27	41.276	3974.9	42.8133	4028.82	43.16	6946.46	48.7636	6920.21	129.017	12887.7	44.2322	11355.3	0.18351

## Sheet: Figure2b
0h				100h				200h				300h				400h				500h				600h
Zr_msd	Zi_msd	Zr_cal	Zi_cal	Zr_msd	Zi_msd	Zr_cal	Zi_cal	Zr_msd	Zi_msd	Zr_cal	Zi_cal	Zr_msd	Zi_msd	Zr_cal	Zi_cal	Zr_msd	Zi_msd	Zr_cal	Zi_cal	Zr_msd	Zi_msd	Zr_cal	Zi_cal	Zr_msd	Zi_msd	Zr_cal	Zi_cal
95.2026	17.2111	93.3993	15.0105	137.955	24.1885	137.569	23.9226	178.359	42.4746	178.706	42.1122	224.748	71.3739	224.695	70.5459	245.783	84.0603	244.546	84.0101	286.976	112.504	286.051	111.798	344.866	148.031	341.892	142.339
96.798	16.6672	95.8551	15.8195	139.33	22.7473	139.392	21.9757	182.2	38.1268	182.974	37.7172	233.182	63.7026	234.485	63.5947	254.864	77.552	256.634	76.0242	301.961	103.433	303.485	102.403	358.534	121.474	362.807	129.803
98.3038	16.1792	98.474	16.5263	140.391	20.8888	141.121	20.7426	187.442	34.0909	186.532	34.2746	243.205	56.9403	242.362	57.2387	265.4	69.8137	266.47	68.4852	316.412	93.9936	317.938	92.9028	374.398	122.865	380.293	117.666
100.722	16.6464	101.234	17.1047	142.25	19.8258	142.874	20.1227	189.436	31.8868	189.655	31.7476	249.172	51.6693	248.783	51.8156	273.505	60.8972	274.507	61.8367	329.444	82.4985	329.834	84.0508	393.912	102.135	394.928	106.603
103.59	17.0703	104.105	17.5322	145.139	19.1075	144.74	20.0249	192.286	30.2121	192.561	30.0612	253.337	47.5113	254.185	47.4667	281.952	54.334	281.216	56.3034	339.859	75.1963	339.716	76.3073	414.703	99.3645	407.349	96.9893
105.924	16.4416	107.052	17.7915	145.904	19.2765	146.789	20.367	194.743	28.0127	195.421	29.1244	257.312	41.5854	258.943	44.2046	285.454	50.1706	287.017	51.9532	345.977	67.578	348.132	69.8898	418.071	84.8139	418.151	88.9699
109.255	17.6246	110.036	17.8726	149.072	20.5619	149.078	21.0744	197.26	27.7186	198.367	28.8413	261.46	43.4998	263.359	41.9664	291.364	46.0824	292.267	48.7546	354.799	62.9158	355.568	64.8422	425.253	80.222	427.854	82.5274
111.706	17.8092	113.013	17.7735	151.863	21.9016	151.655	22.076	200.842	28.5359	201.509	29.1156	267.341	40.1927	267.676	40.6491	296.45	45.9038	297.254	46.6186	362.136	60.1516	362.433	61.0955	430.3	81.797	436.879	77.5435
115.308	17.8128	115.944	17.5008	154.718	22.9759	154.558	23.3017	203.743	28.9219	204.935	29.8498	271.87	37.8697	272.085	40.1291	302.676	46.5826	302.212	45.4235	369.58	57.5205	369.05	58.5131	444.99	70.1659	445.56	73.8402
118.23	17.9696	118.791	17.0687	157.267	24.6333	157.819	24.6791	209.547	30.4901	208.718	30.9442	277.614	39.1187	276.735	40.2711	308.746	44.5871	307.327	45.0292	375.067	56.1991	375.675	56.9197	460.289	70.5927	454.151	71.2095
121.409	16.9261	121.52	16.4977	161.406	26.646	161.459	26.132	214.006	32.4219	212.912	32.2942	282.094	40.4381	281.743	40.9311	314.563	45.9766	312.748	45.2826	384.041	55.8174	382.495	56.1192	465.439	66.6509	462.832	69.4301
124.638	15.9649	124.107	15.8129	165.401	27.3292	165.485	27.5797	217.719	33.8625	217.557	33.7891	288.368	42.8448	287.197	41.9563	320.047	46.7257	318.586	46.0192	390.633	56.2848	389.642	55.9053	478.318	70.415	471.726	68.2803
127.378	16.3222	126.534	15.0413	171.724	28.0125	169.886	28.9392	222.398	34.9426	222.667	35.312	294.181	43.3486	293.15	43.1855	323.999	44.4606	324.917	47.0641	401.041	57.7745	397.195	56.0684	480.594	67.5516	480.899	67.545
129.51	13.8403	128.79	14.2105	175.87	30.3874	174.632	30.1278	228.93	35.1002	228.232	36.7431	299.465	43.9958	299.618	44.4524	332.719	48.0191	331.779	48.2349	406.268	55.6883	405.181	56.4036	485.893	64.0871	490.37	67.0235
131.254	13.6895	130.87	13.3466	180.033	31.5685	179.672	31.0693	234.213	38.026	234.21	37.9656	307.652	45.5191	306.575	45.5913	339.926	49.2678	339.161	49.3475	414.483	55.7395	413.578	56.7179	498.729	68.2395	500.114	66.535
133.236	12.8415	132.778	12.473	184.83	31.9595	184.933	31.6994	241.196	38.0943	240.529	38.8736	313.632	44.5793	313.953	46.4482	348.84	50.1226	347.007	50.2265	422.656	56.6682	422.32	56.8402	508.885	64.9719	510.068	65.9252
134.604	11.1814	134.519	11.6096	190.28	32.1748	190.328	31.9722	247.766	39.8246	247.088	39.382	322.971	44.9045	321.64	46.8935	355.051	51.6901	355.212	50.7196	431.319	55.5881	431.298	56.6308	522.966	65.7329	520.141	65.0709
136.308	10.5547	136.103	10.7729	195.787	31.7513	195.758	31.865	252.841	38.1715	253.766	39.435	328.909	46.5881	329.492	46.8354	362.884	51.0446	363.631	50.7116	439.112	55.7217	440.378	55.9905	529.781	64.4549	530.22	63.8846
138.208	10.2473	137.542	9.97527	201.082	31.0198	201.122	31.3799	260.897	37.9579	260.429	39.0117	338.29	44.1637	337.343	46.2289	372.4	49.6976	372.091	50.1366	447.106	54.5354	449.405	54.8656	536.82	62.2991	540.182	62.3158
138.91	8.38657	138.849	9.22587	206.169	30.8931	206.327	30.5431	266.124	36.9497	266.946	38.1274	343.498	44.6215	345.028	45.0797	379.586	49.107	380.413	48.9837	456.124	52.9712	458.226	53.2487	550.234	59.6212	549.902	60.3499
139.927	7.97788	140.037	8.53069	211.14	30.1026	211.291	29.4008	273.132	36.4131	273.202	36.8295	352.271	43.0104	352.397	43.4393	388.361	47.4805	388.43	47.2941	465.73	50.5222	466.699	51.1745	560.694	58.0148	559.265	58.0046
141.499	7.501	141.119	7.89317	216.126	28.0212	215.954	28.0129	279.924	34.1357	279.102	35.19	358.024	43.9443	359.331	41.3942	394.941	45.0018	396.005	45.1512	475.956	49.7058	474.709	48.7107	567.001	54.6503	568.172	55.3239
142.104	7.35705	142.11	7.31467	219.814	27.0622	220.274	26.446	285.934	33.3693	284.582	33.295	366.422	40.4134	365.748	39.0513	403.045	42.1731	403.038	42.6649	482.811	46.2826	482.168	45.9466	577.999	55.7936	576.547	52.3704
143.531	6.16153	143.019	6.79488	223.819	24.916	224.23	24.7674	288.5	31.6082	289.608	31.2344	375.595	37.5403	371.607	36.5234	409.769	41.5512	409.476	39.9556	488.868	42.4719	489.026	42.9815	583.874	49.9884	584.335	49.2176
143.076	6.17047	143.859	6.33232	227.704	23.2243	227.821	23.0389	295.568	31.2632	294.168	29.0933	374.741	33.9569	376.899	33.9164	415.578	37.6497	415.302	37.1397	496.886	39.5143	495.262	39.9137	588.801	47.9302	591.506	45.9429
144.211	5.58593	144.64	5.9246	230.017	21.6804	231.057	21.3143	296.789	26.4635	298.277	26.9463	383.957	30.6011	381.645	31.3212	420.202	35.7785	420.531	34.3191	498.428	38.5951	500.883	36.8332	604.937	43.6661	598.052	42.6211
145.245	5.0436	145.37	5.56876	234.564	19.5127	233.961	19.6371	302.882	23.4125	301.961	24.854	386.989	30.2061	385.884	28.81	427.488	32.0591	425.201	31.5763	507.03	32.9174	505.915	33.8159	602.603	37.5515	603.984	39.3201
145.562	5.05897	146.059	5.2615	236.651	18.0968	236.559	18.0404	305.644	22.8284	305.258	22.8619	390.143	26.9039	389.663	26.4351	429.727	29.6174	429.363	28.9722	511.697	30.8337	510.4	30.922	608.381	31.3218	609.325	36.0982
146.132	4.8866	146.713	4.99932	238.96	16.5932	238.885	16.5471	308.592	20.8903	308.209	21.0018	393.544	24.3085	393.039	24.231	433.494	26.9379	433.077	26.5478	515.472	27.7042	514.387	28.1956	614.434	30.1981	614.111	33.003
146.767	4.73684	147.339	4.77869	241.149	15.0615	240.97	15.1718	311.447	18.9799	310.858	19.2932	396.569	22.0431	396.065	22.2167	437.232	24.3338	436.4	24.3268	518.876	25.151	517.93	25.6659	618.915	28.3886	618.383	30.0709
147.344	4.56305	147.942	4.59613	242.8	13.8676	242.844	13.9221	313.737	17.3916	313.245	17.7455	399.138	20.0595	398.79	20.3995	439.913	22.5999	439.389	22.3193	522.076	22.6972	521.082	23.3497	620.316	24.7773	622.185	27.3278
147.966	4.55481	148.529	4.44828	244.543	12.5162	244.539	12.7998	315.653	15.6043	315.411	16.3609	401.719	18.6853	401.262	18.7777	442.383	19.7614	442.095	20.5249	524.296	20.262	523.895	21.2535	625.325	23.4005	625.564	24.7909
148.599	4.57105	149.103	4.33193	246.086	11.5615	246.081	11.8029	317.609	14.4755	317.389	15.1355	403.209	16.8593	403.521	17.3436	444.551	18.4287	444.562	18.9364	526.847	18.3986	526.415	19.3761	627.239	20.3697	628.566	22.4697
149.19	4.58287	149.669	4.24407	247.369	10.6762	247.493	10.9262	319.205	13.5569	319.211	14.0618	405.771	15.8263	405.603	16.0857	446.951	17.318	446.831	17.5417	528.832	16.9391	528.687	17.7107	629.982	18.7605	631.234	20.3675
149.915	4.58685	150.229	4.18187	248.748	10.1165	248.798	10.1628	320.832	12.8942	320.905	13.1301	407.264	14.4335	407.538	14.99	448.615	16.0529	448.936	16.326	530.596	15.817	530.749	16.2465	631.897	17.1614	633.609	18.4831
150.508	4.51779	150.788	4.14271	249.933	9.51678	250.015	9.50477	322.58	12.0702	322.492	12.3291	409.326	13.7047	409.35	14.0419	450.611	14.7175	450.905	15.2734	532.675	14.4428	532.635	14.9704	634.562	15.0224	635.731	16.8121
151.124	4.49986	151.349	4.12417	251.04	8.91316	251.159	8.94341	323.892	11.419	323.994	11.647	410.75	13.0227	411.063	13.2264	452.238	14.1627	452.762	14.3675	534.471	13.5822	534.374	13.8682	635.594	14.8207	637.634	15.348
151.855	4.47337	151.913	4.12401	252.112	8.50479	252.244	8.47004	325.286	10.9905	325.427	11.0721	412.332	12.4683	412.694	12.5292	453.942	13.4208	454.527	13.5925	535.711	12.7185	535.993	12.9251	637.081	13.7541	639.352	14.0827
152.447	4.53973	152.482	4.14015	253.186	8.15459	253.284	8.07615	326.578	10.553	326.807	10.593	413.587	11.9027	414.258	11.9368	455.681	13.0706	456.218	12.9335	537.339	12.0471	537.514	12.1264	638.462	12.6987	640.914	13.008
153.207	4.45361	153.06	4.17068	254.263	7.81334	254.288	7.75356	328.04	10.22	328.144	10.199	415.422	11.6343	415.769	11.4365	457.613	12.4922	457.849	12.3765	538.95	11.1924	538.957	11.4581	640.16	11.8415	642.347	12.1155
153.858	4.44087	153.646	4.21384	255.275	7.59268	255.266	7.49464	329.288	9.86721	329.45	9.88028	416.786	11.108	417.235	11.0171	458.999	12.2704	459.431	11.9091	540.202	10.8344	540.338	10.907	641.997	11.087	643.679	11.3972
154.504	4.41214	154.244	4.26799	256.23	7.34069	256.225	7.29226	330.63	9.59045	330.734	9.62759	418.338	10.9741	418.668	10.6683	460.433	11.9255	460.975	11.5198	541.595	10.3783	541.673	10.4609	643.72	10.7669	644.932	10.8459
155.158	4.35192	154.853	4.33161	257.151	7.18518	257.172	7.1399	331.872	9.46698	332.003	9.43271	419.709	10.5457	420.073	10.381	462.021	11.7944	462.488	11.1985	542.783	10.0628	542.972	10.1083	644.626	10.2046	646.129	10.4553
155.813	4.3147	155.476	4.40328	258.163	7.02256	258.113	7.03161	333.238	9.23175	333.264	9.28816	421.192	10.4787	421.458	10.1472	463.548	11.4949	463.978	10.9363	544.165	9.78625	544.249	9.8391	646.397	9.69626	647.292	10.22
156.467	4.24557	156.113	4.48166	259.136	6.89526	259.053	6.96197	334.575	9.07764	334.521	9.18727	422.703	10.2932	422.827	9.95978	465.23	11.215	465.451	10.7253	545.388	9.55803	545.511	9.64409	647.974	9.6749	648.442	10.1354
157.086	4.20703	156.764	4.56551	260.067	6.8219	259.996	6.9261	335.85	9.00326	335.779	9.12407	423.88	10.1576	424.186	9.81259	466.812	11.0258	466.911	10.5585	546.617	9.41739	546.768	9.51496	649.273	9.72257	649.601	10.1976
157.71	4.17347	157.431	4.65365	260.992	6.78215	260.945	6.91958	337.109	8.89911	337.042	9.09324	425.384	9.98426	425.537	9.70021	468.295	10.9917	468.363	10.4301	547.929	9.35839	548.027	9.4443	650.404	9.66178	650.79	10.4035
158.315	4.14221	158.114	4.74493	261.908	6.78506	261.905	6.93843	338.32	8.84491	338.312	9.09007	426.698	9.9625	426.885	9.61797	469.859	10.8343	469.81	10.3346	549.111	9.25058	549.293	9.42552	651.751	9.63765	652.029	10.7499
158.923	4.10797	158.812	4.83832	262.864	6.79278	262.877	6.97906	339.572	8.83058	339.594	9.11036	428.156	9.81859	428.232	9.5618	471.33	10.7838	471.255	10.2677	550.335	9.31512	550.574	9.45277	653.263	9.84746	653.342	11.2333
159.54	4.09276	159.527	4.93277	263.827	6.85342	263.863	7.03822	340.846	8.78869	340.888	9.15041	429.491	9.90458	429.58	9.52819	472.884	10.7824	472.702	10.2254	551.585	9.42372	551.873	9.52081	654.605	9.95051	654.751	11.8493
160.173	4.15097	160.257	5.02733	264.82	6.99615	264.866	7.11297	342.134	8.89553	342.197	9.20692	430.924	10.1042	430.931	9.51411	474.371	10.9399	474.151	10.2043	552.89	9.71368	553.195	9.62503	656.122	10.3135	656.28	12.5922
160.797	4.146	161.004	5.12105	265.832	7.07546	265.887	7.20066	343.439	8.95843	343.522	9.27694	432.36	10.1233	432.287	9.51695	475.923	10.9458	475.605	10.2014	554.263	9.80804	554.544	9.76128	657.709	10.5082	657.953	13.4535
161.439	4.16574	161.766	5.21306	266.882	7.18915	266.926	7.29887	344.782	9.01465	344.863	9.35789	433.806	10.1831	433.65	9.53446	477.486	11.019	477.065	10.2143	555.661	10.0027	555.923	9.92588	659.398	10.7544	659.795	14.4219
162.104	4.21434	162.543	5.30249	267.995	7.32881	267.986	7.40538	346.202	9.15007	346.223	9.44744	435.38	10.3329	435.021	9.56471	479.069	11.1036	478.533	10.2409	557.05	10.2651	557.336	10.1156	661.213	11.0062	661.83	15.4815
162.771	4.25095	163.335	5.38854	269.102	7.4883	269.067	7.51818	347.587	9.22504	347.601	9.5435	436.884	10.4826	436.401	9.60605	480.702	11.1567	480.01	10.2792	558.518	10.5502	558.785	10.3273	663.192	11.4337	664.079	16.6114
163.468	4.33181	164.141	5.47044	270.27	7.68462	270.168	7.63539	349.089	9.41918	348.997	9.64424	438.445	10.6944	437.79	9.65706	482.326	11.3827	481.498	10.3277	560.077	10.891	560.272	10.5585	665.207	11.7414	666.562	17.7851
164.177	4.38014	164.96	5.54747	271.485	7.84975	271.291	7.75531	350.562	9.59818	350.412	9.74798	440.133	10.8778	439.191	9.71651	484.038	11.5698	482.995	10.385	561.651	11.124	561.801	10.8066	667.432	12.1694	669.294	18.97
164.935	4.44174	165.791	5.61895	272.717	8.05245	272.435	7.87635	352.08	9.80068	351.846	9.85323	441.836	11.0319	440.603	9.78338	485.788	11.75	484.505	10.4499	563.339	11.4151	563.372	11.0695	669.894	12.5364	672.281	20.1278
165.728	4.51791	166.634	5.68424	273.977	8.15158	273.6	7.99704	353.704	10.0619	353.298	9.95865	443.467	11.1222	442.028	9.85676	487.411	12.2852	486.027	10.5214	565.044	11.9573	564.987	11.345	672.61	12.9766	675.521	21.2155
166.491	4.59829	167.487	5.74278	275.267	8.44932	274.786	8.11602	355.273	10.1617	354.768	10.063	445.159	11.482	443.465	9.93589	489.202	12.1509	487.562	10.5987	566.787	12.1685	566.647	11.6313	675.282	13.3195	679.001	22.1876
167.328	4.68305	168.35	5.79405	276.531	8.70387	275.991	8.23203	356.857	10.3745	356.256	10.1652	446.7	11.8044	444.916	10.0201	490.776	12.3706	489.11	10.681	568.535	12.5191	568.355	11.9265	678.596	13.7435	682.696	22.9987
168.228	4.7466	169.22	5.83757	277.785	8.89706	277.216	8.34389	358.514	10.5887	357.761	10.2643	448.226	11.9276	446.381	10.1089	492.373	12.5195	490.672	10.7676	570.344	12.7628	570.11	12.2289	682.297	14.011	686.567	23.6069
169.188	4.82287	170.097	5.87295	279.002	9.05861	278.46	8.45051	360.045	10.7408	359.282	10.3593	449.618	12.1053	447.861	10.2018	493.81	12.6378	492.248	10.8581	572.316	13.0928	571.914	12.537	686.355	14.3119	690.564	23.9781
170.219	4.84436	170.979	5.89985	280.248	9.12757	279.721	8.5509	361.563	10.9838	360.818	10.4495	450.917	12.1991	449.355	10.2983	495.103	12.7745	493.839	10.952	574.192	13.3133	573.767	12.849	691.01	14.5896	694.628	24.0888
171.368	4.89894	171.865	5.918	281.423	9.24978	280.998	8.64412	362.968	10.9811	362.37	10.5341	451.969	12.2198	450.864	10.3982	496.181	12.7971	495.445	11.0488	576.033	13.5105	575.669	13.1636	696.205	14.7819	698.693	23.9291
172.705	4.96808	172.753	5.9272	282.564	9.24106	282.289	8.72935	364.336	11.074	363.934	10.6124	452.921	12.1712	452.389	10.5011	497.083	12.825	497.066	11.1482	578.05	13.6001	577.621	13.4791	701.953	14.9213	702.696	23.5034
174.157	4.98308	173.643	5.9273	283.495	9.28999	283.595	8.80581	365.486	10.8934	365.511	10.6838	453.242	12.1366	453.929	10.6068	497.744	12.7809	498.702	11.25	579.917	13.7151	579.622	13.7942	708.557	14.862	706.573	22.8298
175.803	4.93089	174.531	5.91824	284.449	9.20479	284.913	8.87284	366.663	11.0557	367.098	10.7479	453.593	12.0416	455.486	10.715	498.336	12.7999	500.354	11.3538	582.093	13.7389	581.673	14.1075	716.019	15.121	710.273	21.9383
177.613	4.88624	175.418	5.90003	285.522	9.24417	286.24	8.92982	368.051	11.1063	368.696	10.8042	453.726	11.871	457.06	10.8257	498.583	12.5981	502.022	11.4594	583.751	13.5799	583.772	14.4175	725.119	14.8602	713.752	20.8669
179.668	4.83298	176.301	5.87272	286.305	9.04272	287.577	8.97626	369.147	10.9383	370.302	10.8522	453.913	11.714	458.649	10.9386	499.026	12.4886	503.706	11.5667	585.636	13.3869	585.92	14.7228	734.933	14.4118	716.981	19.6585
181.948	4.62852	177.179	5.83646	287.219	8.90506	288.92	9.01169	370.578	10.779	371.916	10.8917	453.834	11.65	460.257	11.0537	499.241	12.0775	505.406	11.6755	587.77	13.2329	588.115	15.0221	746.764	14.766	719.942	18.3567

## Sheet: Figure2c
0h				100h				200h				300h				400h				500h				600h
Zr_msd	Zi_msd	Zr_cal	Zi_cal	Zr_msd	Zi_msd	Zr_cal	Zi_cal	Zr_msd	Zi_msd	Zr_cal	Zi_cal	Zr_msd	Zi_msd	Zr_cal	Zi_cal	Zr_msd	Zi_msd	Zr_cal	Zi_cal	Zr_msd	Zi_msd	Zr_cal	Zi_cal	Zr_msd	Zi_msd	Zr_cal	Zi_cal
57.9853	8.39366	57.6862	8.28541	61.2914	9.64402	61.0317	9.485	106.348	21.8777	106.159	22.0443	126.809	29.8932	126.713	29.4418	146.353	39.6896	142.377	39.9781	200.904	59.8365	200.313	59.4574	260.719	90.6415	259.774	90.3381
58.5713	7.9052	58.7779	7.7579	61.8937	9.5668	62.0333	9.20277	108.638	20.8536	108.591	20.4418	129.621	27.708	129.981	27.3752	143.211	39.5083	146.136	35.6504	207.203	55.6043	207.878	55.04	271.568	83.7345	272.413	83.2697
59.5004	7.55041	59.7701	7.33292	62.7126	9.07909	63.0495	9.09361	110.604	19.6908	110.731	19.2953	132.646	25.7544	132.932	25.8203	147.919	31.91	149.287	32.398	212.751	51.7702	214.446	51.3309	282.018	76.9243	283.014	76.9009
60.4312	7.0849	60.7218	6.99703	63.9398	9.11167	64.1154	9.13008	112.671	18.4432	112.736	18.5922	135.596	24.5425	135.711	24.7623	151.416	25.8634	152.141	30.1141	221.208	47.9019	220.33	48.4342	290.302	72.4046	292.109	71.6182
61.1242	6.5407	61.6689	6.71681	65.0115	8.87125	65.259	9.28138	114.338	18.1808	114.732	18.289	137.866	24.2036	138.44	24.1624	155.596	30.4847	154.923	28.6584	225.095	45.8601	225.81	46.3609	301.461	67.8821	300.219	67.5755
62.4982	6.00828	62.6225	6.45279	66.1725	9.06794	66.5007	9.51384	116.099	17.8681	116.814	18.325	140.591	22.8888	141.225	23.9644	155.694	28.6069	157.793	27.8813	230.541	43.1722	231.125	45.059	306.981	62.4989	307.795	64.7651
63.7338	5.94185	63.572	6.17174	67.7533	9.57765	67.8531	9.79139	119.122	18.6731	119.057	18.6294	143.963	23.2303	144.15	24.0989	156.831	26.6586	160.863	27.6341	235.425	44.0893	236.473	44.4345	314.094	61.0081	315.204	63.0768
64.3995	5.6519	64.4934	5.85517	69.0859	9.64708	69.3199	10.0766	121.547	18.8215	121.51	19.125	146.623	23.8686	147.281	24.4853	167.724	27.3727	164.205	27.7718	242.008	43.9278	242.005	44.3647	322.993	61.9401	322.729	62.3391
65.2789	5.22033	65.3602	5.50194	70.9878	10.3883	70.8946	10.3326	124.358	19.4225	124.206	19.7296	151.072	24.8669	150.666	25.033	166.982	26.6857	167.863	28.1537	248.181	44.5524	247.836	44.7079	331.053	62.795	330.578	62.346
66.2654	4.89545	66.1519	5.12482	72.4919	10.6747	72.5609	10.5255	127.379	20.0567	127.153	20.3588	154.674	25.2824	154.327	25.6449	171.075	28.1026	171.847	28.6456	254.718	44.9998	254.038	45.3098	339.277	61.4509	338.888	62.8732
66.6737	4.45718	66.8594	4.74346	74.4286	10.535	74.2929	10.6279	130.169	20.6875	130.341	20.9301	158.595	25.7192	158.259	26.2217	173.86	30.9331	176.139	29.1224	261.844	45.1467	260.639	46.0108	348.731	61.7583	347.733	63.6902
67.4729	4.1924	67.4843	4.37758	76.1222	10.4611	76.0578	10.6215	134.314	21.2401	133.732	21.3683	162.746	26.4878	162.431	26.6695	183.413	28.405	180.691	29.4744	268.243	46.5415	267.626	46.6544	357.412	64.6124	357.124	64.5714
67.8217	3.54112	68.0356	4.04256	78.2744	9.83334	77.8192	10.499	136.718	22.443	137.272	21.6122	168.16	26.4239	166.783	26.9081	187.357	27.156	185.43	29.6138	274.302	45.9631	274.943	47.0981	368.297	67.5254	367.014	65.3075
68.6988	3.52617	68.5265	3.74798	79.7806	9.93262	79.5417	10.2644	141.015	21.6311	140.888	21.6209	171.393	26.8685	171.233	26.8808	190.942	26.5758	190.263	29.4812	283.093	46.608	282.495	47.2247	376.881	64.9227	377.303	65.7179
69.156	3.33983	68.9707	3.49803	81.3892	9.60669	81.1943	9.93168	144.827	21.0941	144.502	21.3779	175.988	26.3855	175.687	26.5599	193.548	29.7742	195.089	29.0496	290.526	47.5194	290.159	46.9529	389.057	66.1799	387.848	65.6633
69.631	3.18	69.3807	3.29288	82.5026	9.35473	82.7538	9.52151	148.023	20.3287	148.035	20.8914	180.197	25.8366	180.05	25.9491	196.698	23.6813	199.811	28.3241	298.187	46.3554	297.797	46.2437	396.479	65.0812	398.478	65.0547
70.0382	3.33611	69.7673	3.13009	84.1421	8.90117	84.2056	9.05828	151.618	19.7733	151.421	20.1914	185.156	25.7032	184.238	25.0801	207.81	29.4973	204.342	27.3375	305.21	44.7509	305.271	45.1016	407.743	64.7187	409.01	63.8581
70.3898	2.90384	70.1389	3.00582	85.513	8.20709	85.5436	8.56661	154.052	19.3114	154.608	19.3229	188.396	23.5476	188.186	24.0056	207.895	25.2943	208.617	26.1424	312.854	43.5831	312.458	43.5698	419.631	61.5165	419.267	62.093
70.5945	2.74723	70.5025	2.91564	87.1779	7.99164	86.7691	8.06892	157.002	17.946	157.565	18.3389	190.375	23.0263	191.853	22.7894	214.687	25.6329	212.594	24.802	319.047	41.6055	319.262	41.7203	429.591	58.4222	429.094	59.8245
71.1363	3.00703	70.8631	2.8551	87.6064	7.58219	87.8889	7.58382	160.133	16.6292	160.278	17.2927	195.081	21.2438	195.22	21.4969	215.303	24.5785	216.254	23.3813	326.303	40.367	325.617	39.6414	438.26	56.9456	438.371	57.1509
71.1385	2.59348	71.2246	2.81998	89.0005	7.23728	88.9132	7.12553	163.649	15.7572	162.751	16.2328	198.873	21.0353	198.292	20.188	225.18	17.6359	219.598	21.94	331.404	37.7116	331.492	37.426	447.872	52.6766	447.017	54.1897
71.3957	2.86414	71.59	2.80647	90.0764	6.59358	89.854	6.7039	164.99	15.1807	164.999	15.1993	200.644	18.5329	201.086	18.9125	223.217	24.5087	222.643	20.5283	336.777	34.5416	336.882	35.1615	456.547	50.7548	454.994	51.0634
72.0929	2.61472	71.9616	2.81121	90.5405	6.35716	90.724	6.32493	166.908	14.8682	167.042	14.2225	203.886	18.0668	203.629	17.708	225.498	23.3754	225.415	19.1852	341.371	32.0111	341.805	32.923	462.412	46.9788	462.296	47.8882
72.4675	2.52475	72.3411	2.83129	91.729	5.95959	91.5353	5.99147	169.489	13.1443	168.908	13.3235	205.355	17.4657	205.953	16.6001	227.209	14.5927	227.945	17.938	345.962	30.6805	346.298	30.7701	470.162	44.7372	468.949	44.7659
73.1398	2.54787	72.7298	2.8642	92.657	5.6824	92.2993	5.70397	171.02	12.9389	170.624	12.5148	207.354	14.9509	208.094	15.604	230.274	18.8008	230.267	16.8034	351.484	29.1355	350.402	28.746	474.559	40.6397	474.999	41.7796
73.2542	2.79951	73.1287	2.9078	93.5275	5.67355	93.0261	5.46111	172.515	11.8897	172.215	11.8019	210.167	14.6749	210.082	14.726	231.968	14.1571	232.412	15.79	355.767	26.7564	354.166	26.879	481.996	37.9956	480.507	38.992
73.3301	2.70617	73.5387	2.96028	93.6204	5.31898	93.7246	5.26044	174.194	11.4737	173.705	11.1854	213.02	13.9158	211.947	13.9662	233.494	16.2865	234.413	14.8994	360.865	25.7775	357.636	25.1843	486.699	37.4004	485.54	36.4466
73.786	2.82695	73.9605	3.02007	94.3602	5.01267	94.4023	5.09874	175.198	10.6828	175.117	10.6619	214.054	13.1586	213.717	13.3198	235.912	13.7549	236.297	14.1283	359.974	23.8964	360.857	23.667	488.969	34.5372	490.168	34.1693
74.2053	2.93768	74.3944	3.08586	95.0174	4.85733	95.0658	4.97246	176.47	10.131	176.469	10.2256	215.605	12.4933	215.413	12.7794	237.733	13.0415	238.086	13.4702	363.176	22.3408	363.871	22.3246	493.432	32.6795	494.458	32.1716
74.7001	3.04591	74.8409	3.1565	95.6647	4.79001	95.7204	4.87787	177.953	9.79226	177.776	9.86912	217.436	12.0328	217.054	12.3352	239.58	12.6486	239.803	12.9166	366.56	21.4197	366.713	21.1492	498.124	31.2749	498.475	30.453
75.0667	3.1649	75.3004	3.23102	96.2091	4.69953	96.3707	4.81127	179.037	9.56736	179.053	9.58426	218.811	11.5517	218.656	11.9769	241.161	12.138	241.464	12.4574	368.757	20.5118	369.415	20.1291	501.392	29.8137	502.278	29.0042
75.4956	3.31311	75.773	3.30856	96.9017	4.73366	97.0204	4.76909	180.236	9.26281	180.309	9.36248	220.268	11.2977	220.233	11.6939	242.847	11.9716	243.084	12.0826	371.251	19.6797	372.004	19.2508	505.627	28.5276	505.919	27.8091
76.0024	3.42868	76.2588	3.38835	97.5921	4.69163	97.6725	4.74795	181.525	9.03285	181.553	9.19532	221.64	11.2307	221.794	11.4756	244.375	11.6546	244.676	11.7817	374.302	19.062	374.502	18.4997	509.6	27.8904	509.444	26.8468
76.5496	3.54951	76.7581	3.46973	98.2164	4.77051	98.3296	4.74471	182.618	9.01323	182.794	9.07459	223.035	11.0461	223.348	11.3121	245.736	11.7756	246.249	11.5447	376.571	18.5842	376.927	17.8612	512.679	26.9379	512.894	26.093
77.0853	3.69045	77.2707	3.55208	98.9132	4.81326	98.9935	4.75645	183.865	9.08844	184.036	8.99253	224.558	11.1234	224.9	11.1938	247.378	11.5175	247.81	11.3624	379.158	18.082	379.295	17.3209	516.68	26.4687	516.302	25.5212
77.6545	3.7925	77.7968	3.63486	99.6816	4.80575	99.6659	4.78051	185.195	8.97049	185.283	8.94192	226.329	11.1185	226.457	11.1121	249.091	11.4577	249.367	11.2258	381.767	17.6188	381.618	16.8651	520.44	26.0509	519.696	25.104
78.2692	3.8519	78.3362	3.71755	100.388	4.81482	100.348	4.81445	186.451	9.03974	186.539	8.91605	227.826	11.102	228.021	11.0589	250.781	11.4742	250.924	11.1269	384.165	17.057	383.906	16.4812	523.755	25.6502	523.097	24.8133
78.9005	3.98269	78.8887	3.79968	101.073	4.82813	101.04	4.85603	187.77	9.0818	187.806	8.90881	229.414	10.9574	229.594	11.0272	252.477	11.2727	252.485	11.0582	386.294	16.8078	386.168	16.1574	527.383	25.4294	526.521	24.6214
79.5162	4.02294	79.4542	3.88079	101.825	4.88465	101.744	4.90325	189.096	9.07599	189.085	8.91464	231.142	11.0607	231.178	11.0104	254.067	11.279	254.051	11.0131	388.945	16.3268	388.408	15.8832	531.101	24.8727	529.98	24.5009
80.168	4.03946	80.0326	3.96047	102.543	4.86518	102.458	4.95426	190.498	8.97368	190.376	8.92852	232.8	11.126	232.772	11.0026	255.8	11.2643	255.626	10.9856	391.344	15.7918	390.631	15.6492	534.714	24.5199	533.478	24.4261
80.7736	4.04532	80.6233	4.03831	103.28	4.86016	103.184	5.00741	191.775	8.97128	191.68	8.94597	234.451	11.0368	234.376	10.999	257.382	11.0421	257.209	10.9703	393.416	15.62	392.84	15.4468	538.054	24.2912	537.018	24.3727
81.4019	4.04212	81.2262	4.11392	103.981	4.84994	103.921	5.0612	193.094	8.9539	192.994	8.96303	236.125	11.004	235.99	10.9949	259.122	10.9561	258.801	10.9625	395.578	15.3226	395.038	15.2686	541.667	23.9372	540.594	24.3185
81.9752	4.05207	81.8408	4.18693	104.673	4.841	104.669	5.11425	194.351	8.90784	194.318	8.97619	237.66	10.9379	237.611	10.9865	260.59	10.8622	260.401	10.9579	397.641	15.1044	397.225	15.1082	544.818	23.6625	544.201	24.2441
82.6205	4.02601	82.4668	4.25699	105.394	4.85913	105.427	5.16535	195.683	8.88452	195.65	8.98247	239.351	10.8778	239.237	10.9705	262.206	10.7013	262.008	10.9528	399.717	14.8378	399.402	14.9597	548.24	23.324	547.827	24.1325
83.251	3.97686	83.1034	4.32375	106.137	4.88636	106.195	5.21339	197.089	8.83419	196.988	8.97928	241.041	10.8011	240.866	10.9442	263.884	10.6619	263.621	10.9442	401.877	14.6659	401.568	14.8185	551.802	23.1087	551.459	23.9706
83.8422	3.97045	83.7504	4.38689	106.885	4.89912	106.972	5.2574	198.348	8.80538	198.329	8.96452	242.614	10.7391	242.496	10.9053	265.436	10.6383	265.239	10.9291	403.898	14.6292	403.723	14.6802	555.07	22.9343	555.082	23.7482
84.469	3.96181	84.407	4.4461	107.617	4.93989	107.757	5.29651	199.667	8.80104	199.67	8.93647	244.219	10.6927	244.122	10.852	267.014	10.534	266.858	10.9055	405.988	14.5684	405.866	14.5414	558.484	22.7861	558.678	23.459
85.0565	3.95024	85.0726	4.50109	108.366	4.98528	108.549	5.32996	200.975	8.81246	201.009	8.89382	245.832	10.6681	245.742	10.783	268.614	10.5502	268.478	10.8713	407.977	14.5708	407.994	14.3991	561.808	22.6951	562.231	23.0998
85.6774	3.9415	85.7465	4.55159	109.171	5.04248	109.347	5.3571	202.332	8.8351	202.343	8.83563	247.502	10.6676	247.353	10.6973	270.232	10.5538	270.095	10.825	410.055	14.6604	410.106	14.2511	565.182	22.5959	565.723	22.6713
86.2961	3.93526	86.428	4.59734	109.98	5.09669	110.149	5.37736	203.684	8.84784	203.667	8.7613	249.158	10.6118	248.951	10.5943	271.847	10.513	271.707	10.7655	412.225	14.7332	412.2	14.0954	568.583	22.7237	569.139	22.1767
86.916	3.97476	87.1164	4.63812	110.802	5.17758	110.955	5.3903	205.088	8.93396	204.981	8.67059	250.791	10.6511	250.533	10.474	273.483	10.5617	273.31	10.6919	414.31	14.995	414.274	13.9306	572.027	22.8279	572.463	21.6223
87.5615	3.97934	87.8107	4.67372	111.659	5.209	111.763	5.39555	206.519	8.95028	206.279	8.56353	252.495	10.6168	252.095	10.3362	275.138	10.5196	274.903	10.6036	416.538	15.1149	416.325	13.7557	575.509	22.8503	575.685	21.0164
88.2075	3.99262	88.5103	4.70395	112.501	5.23168	112.571	5.39284	207.945	8.96819	207.56	8.44045	254.135	10.5716	253.636	10.1815	276.766	10.5271	276.483	10.5004	418.667	15.2025	418.351	13.5698	579.051	22.7552	578.792	20.3693
88.8678	4.01017	89.2143	4.72866	113.395	5.24395	113.379	5.38198	209.41	8.97848	208.82	8.30189	255.813	10.5	255.151	10.0105	278.434	10.4956	278.046	10.3822	420.904	15.2346	420.35	13.3727	582.603	22.6247	581.778	19.6922
89.5465	4.03216	89.9217	4.74772	114.245	5.23957	114.185	5.36289	210.826	8.96355	210.057	8.14863	257.496	10.4248	256.638	9.82394	279.99	10.3333	279.59	10.2491	423.165	15.3491	422.319	13.1641	586.002	22.4782	584.638	18.9973
90.2355	4.06519	90.6316	4.76103	115.084	5.26484	114.987	5.33554	212.258	8.93188	211.269	7.98163	259.049	10.3201	258.094	9.62294	281.547	10.2287	281.113	10.1017	425.355	15.38	424.257	12.9443	589.434	22.4441	587.368	18.2972
90.9344	4.07634	91.3433	4.76853	115.91	5.23087	115.785	5.29999	213.56	8.82054	212.452	7.80197	260.56	10.145	259.517	9.40863	282.971	10.1256	282.612	9.94032	427.502	15.331	426.161	12.7134	592.642	22.1194	589.97	17.6043
91.649	4.12505	92.0556	4.77016	116.68	5.1741	116.577	5.25639	214.881	8.75477	213.606	7.61088	262.017	10.0731	260.905	9.1823	284.411	10.0095	284.084	9.76582	429.556	15.3239	428.029	12.472	595.656	21.7721	592.445	16.9308
92.3536	4.15001	92.7678	4.76591	117.46	5.12669	117.361	5.20492	216.036	8.66731	214.728	7.40966	263.298	9.84058	262.256	8.9453	285.75	9.86673	285.529	9.57899	431.378	14.9751	429.86	12.2206	598.732	21.6629	594.799	16.2884
93.1128	4.18068	93.4788	4.75582	118.185	5.04675	118.136	5.14586	217.083	8.47587	215.818	7.19965	264.514	9.73888	263.569	8.69907	286.95	9.60571	286.943	9.38077	433.493	14.9629	431.652	11.9601	600.781	21.0425	597.037	15.6883
93.8776	4.22249	94.1878	4.73991	118.895	4.97512	118.901	5.07952	218.065	8.39917	216.872	6.98225	265.689	9.58233	264.841	8.44503	288.253	9.43731	288.325	9.17219	435.289	14.885	433.403	11.6913	603.019	20.6822	599.168	15.1407
94.6401	4.23977	94.8938	4.71828	119.573	4.87511	119.656	5.00627	218.968	8.21969	217.892	6.75883	266.72	9.37728	266.073	8.18464	289.43	9.24729	289.673	8.95434	436.993	14.6282	435.112	11.415	604.848	20.1015	601.201	14.6554
95.4353	4.23777	95.596	4.69102	120.191	4.74297	120.398	4.92651	219.661	8.03829	218.875	6.53078	267.568	9.13072	267.263	7.91932	290.549	9.00655	290.986	8.72833	438.461	14.2712	436.778	11.1322	606.385	19.4729	603.147	14.2416
96.2357	4.22667	96.2934	4.65827	120.823	4.59817	121.127	4.8407	220.183	7.78152	219.822	6.29941	268.309	8.8895	268.411	7.65048	291.591	8.70527	292.263	8.49532	439.659	13.8826	438.4	10.8439	607.504	18.9491	605.018	13.908
97.0792	4.17616	96.9853	4.62018	121.46	4.47578	121.842	4.7493	220.519	7.50336	220.732	6.06601	268.963	8.57954	269.517	7.37943	292.565	8.50534	293.503	8.25647	440.596	13.3947	439.978	10.551	608.173	18.2441	606.827	13.6629
97.9491	4.12936	97.6708	4.57695	122.139	4.32073	122.542	4.65282	220.77	7.32025	221.605	5.83178	269.457	8.2823	270.58	7.10746	293.599	8.26877	294.705	8.01291	441.261	12.9378	441.509	10.2546	608.399	17.64	608.587	13.5147
98.8501	4.05419	98.3491	4.52876	122.979	4.14175	123.226	4.55175	221.015	7.05751	222.441	5.59785	270.014	8.01535	271.601	6.83576	294.834	8.00257	295.869	7.76578	441.554	12.3387	442.996	9.95574	607.844	16.9093	610.312	13.4714
99.8355	3.95735	99.0195	4.47585	123.857	3.96384	123.894	4.44664	221.264	6.77365	223.241	5.36526	270.6	7.7038	272.579	6.56543	296.243	7.68326	296.994	7.51615	441.566	11.8837	444.436	9.65526	606.914	16.2093	612.019	13.5417
100.864	3.74906	99.6813	4.41845	124.937	3.82138	124.546	4.33799	221.432	6.50369	224.005	5.13497	271.512	7.35663	273.516	6.29749	297.806	7.42673	298.079	7.26507	441.202	11.3269	445.83	9.35413	605.559	15.4911	613.721	13.7344
101.933	3.60497	100.334	4.35682	126.216	3.63937	125.18	4.22634	221.564	6.20322	224.734	4.90782	272.356	7.10108	274.412	6.03286	299.733	7.121	299.126	7.01353	440.346	10.7138	447.178	9.05325	603.837	14.8206	615.437	14.0591
103.092	3.3965	100.976	4.29124	127.655	3.49597	125.796	4.1122	221.725	5.83594	225.428	4.68459	273.58	6.80358	275.267	5.77237	301.839	6.75288	300.134	6.76247	438.941	10.1924	448.479	8.75347	601.375	14.4796	617.184	14.5264

## Sheet: Figure2d
0h				100h				200h				300h				400h				500h				600h
Zr_msd	Zi_msd	Zr_cal	Zi_cal	Zr_msd	Zi_msd	Zr_cal	Zi_cal	Zr_msd	Zi_msd	Zr_cal	Zi_cal	Zr_msd	Zi_msd	Zr_cal	Zi_cal	Zr_msd	Zi_msd	Zr_cal	Zi_cal	Zr_msd	Zi_msd	Zr_cal	Zi_cal	Zr_msd	Zi_msd	Zr_cal	Zi_cal
39.0018	7.81848	38.5027	7.29546	47.5269	9.99165	47.4474	9.86239	60.6756	15.1176	60.5065	14.6826	72.3236	18.7058	72.2054	18.566	82.7258	22.7549	82.6597	22.4029	104.191	31.2936	103.597	29.9572	128.253	42.2288	127.765	42.4542
39.767	7.32821	39.6676	7.26154	48.6373	9.63824	48.7253	9.47666	62.3005	13.9564	62.421	13.9336	74.3374	17.6051	74.573	17.4563	85.2819	20.9156	85.5337	20.9539	108.226	29.5524	107.743	28.3611	133.463	40.7394	133.966	39.5981
40.5796	6.95296	40.8202	7.18237	49.7924	9.16115	49.9261	9.1869	63.828	13.2833	64.1633	13.3269	76.3282	16.7777	76.7125	16.5403	88.2603	19.8483	88.1233	19.7155	111.781	26.9621	111.547	26.8929	138.317	36.9829	139.333	36.8941
41.6381	7.25349	41.9516	7.06064	50.8716	8.85598	51.0855	8.99658	65.3546	12.707	65.7922	12.8833	78.3813	15.7746	78.6961	15.8377	90.0306	18.6026	90.5051	18.7112	115.011	24.9706	115.066	25.5975	144.104	34.2202	144.038	34.5162
42.8666	6.72731	43.0538	6.9001	52.1007	8.69721	52.2345	8.89992	67.1062	12.4548	67.3629	12.6062	80.4754	15.0134	80.5911	15.3494	92.6939	17.5515	92.7512	17.9445	117.84	23.6717	118.365	24.5004	148.879	32.3355	148.268	32.5515
43.8563	6.06429	44.12	6.7054	53.2077	8.62449	53.3988	8.88452	68.4416	12.0165	68.9247	12.486	81.9599	14.2637	82.4567	15.0616	94.3123	17.0162	94.9267	17.4031	120.905	22.3975	121.505	23.6095	151.638	30.0666	152.192	31.0204
44.689	6.16529	45.1443	6.48181	54.6501	8.90224	54.5982	8.93344	70.3962	12.3053	70.5194	12.5028	84.06	14.524	84.3431	14.9497	96.2937	16.7022	97.0876	17.0626	123.775	22.2231	124.545	22.9186	155.2	29.3886	155.952	29.8975
46.1945	6.34283	46.1225	6.23497	55.9252	8.8662	55.8463	9.0268	71.9623	12.2388	72.1805	12.6289	86.2532	14.8333	86.2914	14.9807	99.5592	16.6537	99.2798	16.8892	126.805	21.5349	127.535	22.4095	158.832	28.2899	159.661	29.1288
46.8182	5.8872	47.0513	5.97062	57.3154	9.07574	57.151	9.1432	74.2843	12.5833	73.9323	12.8312	88.6806	14.7868	88.3321	15.1152	102.108	16.5056	101.538	16.8419	129.802	21.7083	130.519	22.0545	163.087	28.2138	163.401	28.6441
47.5746	5.64875	47.9291	5.69437	58.642	9.16254	58.5139	9.26093	75.9085	12.7541	75.7893	13.0725	90.8832	15.3157	90.4845	15.3088	104.055	17.0174	103.886	16.8751	133.301	21.9126	133.53	21.8191	167.642	28.6542	167.225	28.3651
48.7271	5.47266	48.755	5.41154	60.0273	9.16815	59.9308	9.35923	77.9948	13.1597	77.7558	13.314	92.9141	15.4559	92.7555	15.5146	106.376	16.6611	106.333	16.9406	136.364	21.7883	136.59	21.6636	171.889	27.923	171.163	28.2124
49.3646	5.38081	49.5294	5.12695	61.8127	9.29406	61.3925	9.41958	80.1432	13.5341	79.8246	13.5172	95.6871	15.4595	95.139	15.6864	109.537	17.1847	108.875	16.9909	139.402	22.0053	139.71	21.5463	176.032	27.6987	175.223	28.1098
50.646	4.751	50.2534	4.84493	62.6184	9.85607	62.8849	9.42685	82.2249	12.8477	81.9781	13.6474	98.2714	16.0013	97.6153	15.7815	111.642	16.6989	111.498	16.9827	143.051	21.2599	142.891	21.4257	179.745	27.301	179.392	27.9883
51.0838	4.58651	50.9289	4.56916	64.3697	9.40925	64.3908	9.37028	84.6651	13.5832	84.1893	13.6763	100.436	15.4206	100.153	15.7654	114.915	16.5221	114.172	16.88	146.083	21.8102	146.121	21.263	184.685	28.7366	183.642	27.7896
51.7126	4.21255	51.5584	4.30273	66.0688	8.94401	65.891	9.24406	86.1244	13.2253	86.4239	13.5844	102.574	14.9658	102.713	15.6145	117.102	16.1355	116.862	16.6571	149.852	21.1492	149.379	21.0254	188.701	26.2734	187.933	27.4684
51.9127	4.14633	52.1444	4.04811	67.4588	8.95628	67.3659	9.04751	88.461	13.077	88.6443	13.3632	105.232	15.1729	105.25	15.3184	119.405	16.4652	119.525	16.3011	153.102	20.5423	152.636	20.6878	192.557	26.6695	192.217	26.9944
52.8115	3.72212	52.6901	3.80722	68.7741	8.79552	68.7973	8.78467	90.7828	12.6945	90.8127	13.0147	107.767	14.6078	107.72	14.8806	121.563	15.6437	122.121	15.8117	156.025	20.2408	155.858	20.2345	196.476	26.7279	196.44	26.3527
53.5083	3.37662	53.1987	3.58146	70.2085	8.61368	70.1693	8.46352	93.0715	12.4456	92.8954	12.5511	109.808	14.287	110.085	14.3164	124.649	15.2146	124.61	15.2002	159.547	19.9398	159.01	19.6603	200.329	25.8746	200.553	25.5431
54.2138	3.15406	53.6732	3.37179	71.1139	8.11161	71.4695	8.09486	94.9724	11.7757	94.8649	11.992	111.912	13.4886	112.313	13.65	126.089	14.4438	126.963	14.4872	162.535	19.0958	162.055	18.9692	203.919	24.4191	204.508	24.5783
54.1214	2.90127	54.117	3.17876	72.6659	7.96616	72.6893	7.69113	96.0232	11.1854	96.7019	11.3615	114.363	13.2951	114.385	12.9105	129.036	13.5529	129.156	13.6988	164.985	18.0491	164.966	18.1741	207.795	24.4639	208.267	23.4807
54.7362	2.87582	54.5332	3.00261	73.6621	7.08649	73.8238	7.26519	98.8651	11.0134	98.3956	10.6853	115.771	12.3804	116.291	12.1284	131.42	12.9686	131.179	12.8636	168.923	17.5284	167.716	17.2937	211.498	22.2285	211.803	22.2796
55.3875	1.99243	54.9249	2.8433	74.8628	6.95354	74.8716	6.8294	100.264	9.94433	99.9431	9.98853	118.138	11.8478	118.029	11.332	133.224	12.4274	133.026	12.0096	170.767	16.3805	170.289	16.3507	214.789	21.4459	215.096	21.0074
55.1574	2.32262	55.2948	2.70059	76.0668	6.43248	75.8345	6.39487	101.478	9.37205	101.348	9.29315	119.76	11.2637	119.608	10.5457	134.354	11.019	134.704	11.1618	172.703	15.821	172.676	15.3693	218.515	20.4533	218.138	19.6968
56.0045	2.2837	55.6459	2.57407	76.8906	5.81834	76.7164	5.97105	102.599	8.51445	102.618	8.61747	121.662	10.1229	121.037	9.78889	136.747	10.763	136.22	10.3408	175.208	14.2524	174.874	14.373	219.871	18.2511	220.929	18.3788
55.7625	2.27203	55.9807	2.46319	77.539	5.26949	77.5227	5.56549	104.524	8.06861	103.764	7.97552	121.935	9.50629	122.332	9.07573	137.723	10.1683	137.589	9.56281	177.834	13.2333	176.886	13.3834	223.877	17.0784	223.478	17.0804
56.467	2.26347	56.3016	2.36734	78.8358	5.13988	78.2599	5.1839	105.964	7.36829	104.8	7.37725	123.739	7.85861	123.507	8.41551	140.277	9.04916	138.826	8.83905	180.286	12.3102	178.719	12.4186	227.299	15.827	225.795	15.8242
56.6238	1.86876	56.611	2.28583	78.6903	4.87527	78.9352	4.83024	105.593	7.02347	105.74	6.82891	126.029	7.5798	124.578	7.81345	140.469	8.18967	139.947	8.17665	181.004	10.5844	180.386	11.4934	228.324	14.6644	227.898	14.6282
56.6037	2.07303	56.9111	2.21793	79.5375	4.32793	79.5557	4.50699	106.698	6.16049	106.595	6.33376	125.817	7.06704	125.561	7.27149	141.078	7.34522	140.969	7.57918	181.866	10.0341	181.9	10.6187	230.03	13.1706	229.805	13.5052
56.8382	2.06228	57.2037	2.16289	80.0475	4.05191	80.1284	4.21535	107.455	5.67773	107.38	5.89261	126.759	6.47235	126.469	6.78914	141.994	6.77844	141.905	7.04736	183.018	9.17586	183.274	9.80216	231.653	12.148	231.535	12.4641
57.2331	2.13554	57.4908	2.11998	80.6378	3.89483	80.6599	3.95551	108.203	5.24756	108.104	5.50451	127.609	6.06802	127.313	6.36417	142.879	6.29704	142.769	6.57984	184.087	8.37984	184.524	9.04834	233.222	11.1053	233.109	11.5098
57.4288	2.0927	57.774	2.08845	81.0804	3.71362	81.1565	3.7269	108.691	4.89808	108.78	5.16725	128.142	5.60125	128.105	5.99324	143.515	5.81066	143.575	6.17371	185.141	7.91086	185.663	8.35926	234.308	10.2423	234.544	10.6444
57.7645	2.11936	58.055	2.06757	81.4801	3.52863	81.6239	3.52841	109.224	4.72401	109.415	4.87777	128.797	5.3401	128.854	5.67236	144.23	5.56483	144.333	5.82508	185.99	7.29464	186.706	7.73497	235.6	9.49165	235.859	9.86732
58.0305	2.17477	58.3353	2.05661	81.9609	3.3718	82.0671	3.35852	109.877	4.3979	110.017	4.63255	129.502	5.01778	129.567	5.39721	144.903	5.22689	145.052	5.52948	186.807	6.79642	187.663	7.17398	236.873	8.94072	237.071	9.17633
58.3769	2.23852	58.6162	2.0549	82.3308	3.29636	82.491	3.21548	110.272	4.27316	110.594	4.42783	130.077	4.83028	130.252	5.16343	145.506	5.07868	145.742	5.28211	187.637	6.44978	188.549	6.6737	237.759	8.34246	238.195	8.56781
58.6805	2.243	58.899	2.06175	82.7686	3.2063	82.8995	3.09739	110.837	4.19739	111.152	4.25978	130.66	4.82583	130.914	4.96676	146.032	4.98154	146.408	5.07809	188.384	6.28881	189.371	6.23082	238.849	7.92252	239.244	8.03727
59.0578	2.28511	59.1849	2.0765	83.272	3.1358	83.2964	3.00232	111.496	4.14686	111.695	4.12468	131.298	4.65724	131.557	4.80319	146.768	4.9016	147.057	4.91263	189.182	6.03361	190.14	5.84156	239.874	7.58903	240.23	7.57966
59.3956	2.29887	59.4749	2.09853	83.6567	3.05771	83.6851	2.92833	111.994	4.16069	112.228	4.01895	131.946	4.54694	132.187	4.66895	147.415	4.93997	147.694	4.78113	189.92	5.83982	190.864	5.50193	240.764	7.2992	241.166	7.18966
59.7354	2.32853	59.77	2.1272	84.0489	2.98817	84.0682	2.87355	112.506	4.02408	112.754	3.93924	132.54	4.51357	132.806	4.56064	148.03	4.83585	148.323	4.67918	190.718	5.64783	191.549	5.20787	241.837	7.12773	242.06	6.86186
60.1091	2.33587	60.0712	2.16193	84.4762	2.93684	84.4485	2.83614	113.106	3.9681	113.277	3.88243	133.116	4.46932	133.418	4.47516	148.746	4.83727	148.948	4.6027	191.484	5.59264	192.203	4.95542	242.654	6.824	242.922	6.5909
60.4883	2.30531	60.3792	2.2021	84.9345	2.96209	84.8282	2.81441	113.687	4.00815	113.799	3.84564	133.86	4.35569	134.024	4.40973	149.522	4.7888	149.572	4.54788	192.212	5.47418	192.83	4.74073	243.662	6.685	243.758	6.37161
60.8436	2.32141	60.6948	2.24714	85.3391	2.8883	85.2093	2.80674	114.28	3.99975	114.323	3.82625	134.451	4.34886	134.627	4.3619	150.137	4.80529	150.196	4.51119	192.971	5.35277	193.437	4.56022	244.614	6.45985	244.577	6.19902
61.1951	2.29639	61.0186	2.29647	85.7183	2.83112	85.5935	2.81161	114.925	3.96179	114.85	3.82186	135.078	4.33027	135.23	4.3295	150.871	4.78124	150.824	4.4894	193.588	5.23065	194.026	4.41052	245.526	6.37531	245.384	6.06845
61.5309	2.26985	61.3513	2.34951	86.1083	2.82378	85.9823	2.8276	115.388	3.93369	115.383	3.83031	135.689	4.26224	135.833	4.3106	151.423	4.70162	151.455	4.47955	194.354	5.28155	194.602	4.28853	246.286	6.03915	246.184	5.97548
61.8622	2.25121	61.6933	2.40568	86.4883	2.7953	86.3771	2.85341	116.017	3.88779	115.922	3.84961	136.304	4.22986	136.437	4.30355	152.224	4.70572	152.092	4.47895	194.955	5.05147	195.168	4.19144	247.211	6.03788	246.982	5.91599
62.2177	2.22158	62.045	2.46441	86.899	2.78591	86.7792	2.88779	116.628	3.87955	116.469	3.87798	136.92	4.20823	137.045	4.30687	152.953	4.67331	152.734	4.48515	195.716	4.9336	195.727	4.11668	248.1	5.94635	247.782	5.88614
62.547	2.21513	62.4069	2.52513	87.272	2.78536	87.1893	2.92959	117.204	3.89554	117.023	3.91379	137.535	4.18515	137.656	4.31931	153.596	4.70501	153.383	4.49592	196.511	4.87933	196.281	4.06195	248.768	5.87784	248.587	5.88234
62.8799	2.20092	62.779	2.58726	87.6725	2.80744	87.6085	2.97775	117.738	3.885	117.587	3.95557	138.138	4.18008	138.273	4.33976	154.247	4.65165	154.038	4.50927	197.118	4.91801	196.834	4.02519	249.599	5.77454	249.401	5.90127
63.2096	2.18378	63.1616	2.65022	88.053	2.84228	88.0375	3.03125	118.296	3.87779	118.16	4.00199	138.715	4.17364	138.895	4.36727	154.917	4.68367	154.698	4.52341	197.843	4.89262	197.386	4.00455	250.368	5.76088	250.226	5.93981
63.5444	2.19356	63.5548	2.71343	88.461	2.87442	88.4767	3.08912	118.866	3.88328	118.743	4.05181	139.335	4.19607	139.524	4.40102	155.578	4.64779	155.365	4.53674	198.469	4.91944	197.94	3.99839	251.202	5.71387	251.064	5.99507
63.8922	2.20298	63.9586	2.7763	88.8776	2.92955	88.9268	3.15048	119.421	3.91684	119.337	4.10393	139.956	4.23285	140.159	4.44029	156.253	4.67334	156.036	4.54786	199.165	4.94361	198.497	4.00528	251.978	5.72544	251.918	6.06433
64.2487	2.23698	64.3727	2.83827	89.301	3.01679	89.388	3.21445	120.02	3.9749	119.94	4.15731	140.558	4.30786	140.802	4.48449	156.934	4.73349	156.711	4.55553	199.819	5.05957	199.059	4.02394	252.81	5.84375	252.788	6.14505
64.6057	2.25863	64.7972	2.89875	89.7602	3.09324	89.8605	3.28023	120.602	4.02059	120.553	4.21103	141.208	4.35796	141.453	4.53309	157.634	4.74896	157.389	4.55871	200.514	5.1194	199.627	4.05324	253.643	5.88004	253.677	6.23483
64.9804	2.29301	65.2316	2.95719	90.2391	3.17653	90.3445	3.34702	121.217	4.06951	121.175	4.26424	141.85	4.40685	142.112	4.58563	158.346	4.80696	158.07	4.55649	201.219	5.16993	200.202	4.0922	254.485	5.96108	254.584	6.33142
65.3841	2.33167	65.6756	3.01304	90.7214	3.26919	90.84	3.41409	121.841	4.13352	121.808	4.31615	142.522	4.48427	142.78	4.64174	159.072	4.85872	158.75	4.54817	201.946	5.25471	200.785	4.13996	255.383	6.02956	255.51	6.43269
65.7857	2.37858	66.1287	3.06575	91.2529	3.38555	91.3469	3.48071	122.474	4.17396	122.449	4.36604	143.208	4.54694	143.458	4.70109	159.811	4.91479	159.431	4.53315	202.689	5.35725	201.378	4.19578	256.276	6.14136	256.456	6.53662
66.2198	2.42196	66.5904	3.11482	91.7899	3.50254	91.8651	3.5462	123.121	4.26593	123.099	4.41326	143.923	4.65468	144.144	4.76339	160.575	4.97261	160.109	4.51101	203.449	5.48809	201.981	4.259	257.252	6.28736	257.421	6.64132
66.6648	2.48191	67.06	3.15976	92.3677	3.62969	92.3941	3.6099	123.805	4.35725	123.757	4.45722	144.671	4.72858	144.841	4.82842	161.344	5.01708	160.785	4.48147	204.249	5.60582	202.595	4.32906	258.256	6.42775	258.406	6.74499
67.109	2.54326	67.5368	3.20012	92.9397	3.73967	92.9338	3.67119	124.465	4.41301	124.422	4.49739	145.383	4.81657	145.548	4.89596	162.131	5.09597	161.456	4.44435	205.025	5.73747	203.22	4.40547	259.263	6.58043	259.409	6.84594
67.6006	2.5852	68.0201	3.23548	93.5586	3.88379	93.4835	3.72948	125.231	4.49499	125.093	4.53329	146.148	4.9358	146.266	4.96584	162.873	5.11482	162.12	4.39964	205.881	5.88703	203.859	4.48781	260.287	6.71746	260.431	6.94259
68.0745	2.64787	68.5089	3.26547	94.196	3.99193	94.0426	3.7842	125.781	4.5729	125.771	4.56449	146.914	4.97057	146.994	5.03794	163.611	5.15745	162.778	4.34741	206.585	6.00569	204.51	4.57574	261.398	6.89222	261.469	7.03347
68.6042	2.69769	69.0024	3.28975	94.8502	4.1301	94.6107	3.83483	126.437	4.65202	126.454	4.59061	147.699	5.05262	147.733	5.11211	164.307	5.22725	163.427	4.28784	207.281	6.1163	205.176	4.66895	262.535	7.1223	262.523	7.11721
69.1436	2.73836	69.4995	3.30806	95.495	4.22573	95.1869	3.8809	127.124	4.70203	127.14	4.61135	148.489	5.1029	148.483	5.18827	164.934	5.2533	164.066	4.22119	207.887	6.21697	205.856	4.76718	263.679	7.25952	263.591	7.19257
69.6939	2.75887	69.9993	3.32017	96.1255	4.30506	95.7704	3.92195	127.762	4.75123	127.83	4.62644	149.332	5.12833	149.245	5.26632	165.48	5.24453	164.694	4.14783	208.396	6.26904	206.551	4.87022	264.85	7.39473	264.673	7.25841
70.2661	2.78149	70.5007	3.32592	96.7447	4.35808	96.3604	3.9576	128.398	4.76884	128.522	4.63566	150.15	5.13372	150.019	5.34621	165.889	5.2049	165.309	4.06817	208.732	6.25919	207.262	4.97789	265.997	7.45719	265.765	7.31374
70.8822	2.78913	71.0027	3.32519	97.2875	4.38832	96.9559	3.98747	129.018	4.76468	129.216	4.63885	150.983	5.13432	150.804	5.42786	166.166	5.15905	165.912	3.9827	208.841	6.22973	207.99	5.09005	267.162	7.52677	266.866	7.35769
71.5669	2.77297	71.5041	3.31795	97.8018	4.38457	97.5559	4.01129	129.661	4.74405	129.909	4.6359	151.863	5.11056	151.602	5.51125	166.29	5.11178	166.5	3.89193	208.718	6.18681	208.734	5.20659	268.29	7.59045	267.974	7.38953
72.3357	2.76457	72.0039	3.3042	98.2616	4.31278	98.1596	4.02879	130.331	4.69504	130.602	4.62674	152.75	4.99159	152.412	5.59634	166.327	4.97866	167.074	3.79643	208.356	6.08971	209.497	5.32741	269.346	7.51617	269.088	7.40866
73.1879	2.72089	72.501	3.28403	98.6874	4.22718	98.7656	4.03977	131.075	4.60952	131.293	4.61135	153.654	4.9702	153.235	5.68309	166.291	4.87702	167.632	3.69677	207.769	5.92982	210.277	5.45245	270.362	7.57602	270.204	7.41463
74.1656	2.67872	72.9943	3.25756	99.0429	4.10311	99.3731	4.04411	131.94	4.5319	131.981	4.58976	154.67	4.87615	154.071	5.77149	166.193	4.77688	168.173	3.59355	206.98	5.77762	211.076	5.58166	271.417	7.39735	271.32	7.40714
75.2781	2.55907	73.4828	3.22497	99.3692	3.94787	99.9808	4.04169	132.952	4.38802	132.666	4.56204	155.855	4.73396	154.92	5.86152	166.038	4.62097	168.698	3.48737	206.143	5.61782	211.894	5.71502	272.324	7.26309	272.435	7.38601
76.4998	2.40656	73.9656	3.1865	99.5866	3.69575	100.588	4.0325	134.035	4.19582	133.345	4.52831	157.155	4.56583	155.782	5.95318	165.775	4.37446	169.207	3.37881	205.267	5.38083	212.733	5.85251	273.307	7.11702	273.545	7.35123

## Sheet: Figure2e
Freq(Hz)	Angle_msd	Angle_cal
1000000	14.3614	14.2402
794328	12.8551	12.752
630957	11.7809	11.6002
501187	10.6578	10.7652
398107	9.94392	10.2051
316228	9.52089	9.86849
251189	9.69288	9.70126
199526	9.54421	9.65026
158489	9.33842	9.66505
125892	10.1767	9.69955
100000	9.58489	9.71377
79432.8	9.62979	9.67576
63095.7	9.41737	9.5633
50118.7	9.19502	9.36488
39810.7	9.23578	9.07956
31622.8	8.7947	8.71553
25118.9	8.09378	8.28778
19952.6	7.53205	7.81516
15848.9	7.16456	7.31762
12589.2	6.87323	6.81392
10000	6.30202	6.32006
7943.28	5.76424	5.84859
6309.57	5.5177	5.40842
5011.87	4.87494	5.00513
3981.07	4.73555	4.64149
3162.28	4.40036	4.31808
2511.89	4.0909	4.03387
1995.26	3.75921	3.78672
1584.89	3.51755	3.57378
1258.92	3.36522	3.39187
1000	3.20179	3.23765
794.328	3.09705	3.10778
630.957	2.9446	2.9991
501.187	2.907	2.90862
398.107	2.84324	2.83358
316.228	2.76938	2.77149
251.189	2.72613	2.7201
199.526	2.66653	2.67741
158.489	2.64191	2.64166
125.892	2.55499	2.61129
100	2.52436	2.58494
79.4328	2.46898	2.56144
63.0957	2.43487	2.53978
50.1187	2.3915	2.51911
39.8107	2.35798	2.49868
31.6228	2.33982	2.47791
25.1189	2.31938	2.45629
19.9526	2.30252	2.43342
15.8489	2.29562	2.40897
12.5892	2.29248	2.38273
10	2.31158	2.35451
7.94328	2.31519	2.32421
6.30957	2.30894	2.29177
5.01187	2.30193	2.25717
3.98107	2.29629	2.22046
3.16228	2.27898	2.1817
2.51189	2.24373	2.14097
1.99526	2.22539	2.09841
1.58489	2.1844	2.05414
1.25893	2.14833	2.00833
1	2.11659	1.96114
0.79433	2.06681	1.91273
0.63096	2.00547	1.8633
0.50119	1.94526	1.81302
0.39811	1.87937	1.76207
0.31623	1.8077	1.71063
0.25119	1.73896	1.65887
0.19953	1.66794	1.60696
0.15849	1.60274	1.55506
0.12589	1.54036	1.50333
0.1	1.46901	1.4519

## Sheet: Figure2f
6				10				13				16
time	Rint	error%	error	time	Rint	error%	error	time	Rint	error%	error	time	Rint	error%	error
0	209	7.9	16.511	0	61	3.3	2.013	0	50	8.2	4.1	0	19	13.1	2.489
100	591	8	47.28	100	144	6.6	9.504	100	81	1.6	1.296	100	82	8.32	6.8224
200	2175	2.7	58.725	200	180	5.7	10.26	200	127	4.1	5.207	200	95	10.3	9.785
300	3671	1.9	69.749	300	265	6.4	16.96	300	182	8.61	15.6702	300	102	6.3	6.426
400	5129	5.71	292.866	400	320	5.8	18.56	400	284	8.1	23.004	400	135	5.6	7.56
500	6247	9.6	599.712	500	422	5.1	21.522	500	346	5.9	20.414	500	175	5.4	9.45
600	9093	4.4	400.092	600	568	7.2	40.896	600	486	8.6	41.796	600	256	7.8	19.968
							--								--
							--								--
							--								--
															--
															--
															--
															--
															--
															--
							--								--
							--								--
							--								--
							--								--
							--								--
							--								--
							--								--
							--								--
							--								--
							--								--
							--								--
							--								--
							--								--
							--								--
							--								--
							--								--
							--								--
							--								--
							--								--
							--								--
							--								--
							--								--
					--		--								--
					--		--								--
					--		--								--
					--		--								--
					--		--								--
					--		--								--
					--		--								--
					--		--								--
					--		--								--
					--		--								--
					--		--								--
					--		--								--
					--		--								--
					--		--								--
					--		--								--
					--		--								--
					--		--								--
					--		--								--
							--								--
							--								--
							--								--
					--		--								--
					--		--								--
					--		--								--
					--		--								--
					--		--								--
					--		--								--
					--		--								--
					--		--								--
					--		--								--
					--		--								--
					--		--								--
					--		--								--
					--		--								--
					--		--								--
					--		--								--
					--		--								--
					--		--								--
					--		--								--
					--		--								--
					--		--								--
					--		--								--
					--		--								--
					--		--								--
					--		--								--
					--		--								--
					--		--								--
					--		--								--
					--		--								--
					--		--								--
					--		--								--
					--		--								--
					--		--								--
					--		--								--
					--		--								--
					--		--								--
					--		--								--
							--								--
							--								--
							--								--
							--								--
							--								--
							--								--
							--								--
					--		--								--
					--		--								--
					--		--								--
					--		--								--
					--		--								--
					--		--								--
					--		--								--
					--		--								--
					--		--								--
					--		--								--
					--		--								--
					--		--								--
					--		--								--
					--		--								--
					--		--								--
					--		--								--
					--		--								--
					--		--								--
					--		--								--
							--								--
							--								--
							--								--
							--								--
							--								--
							--								--
					--		--								--
					--		--								--
					--		--								--
					--		--								--
					--		--								--
					--		--								--
					--		--								--
					--		--								--
					--		--								--
					--		--								--
					--		--								--
					--		--								--
							--								--
							--								--
							--								--
							--								--
							--								--
							--								--
							--								--
							--								--
							--								--
							--								--
							--								--
							--								--
							--								--
							--								--
							--								--
					--		--								--
					--		--								--
					--		--								--
					--		--								--
					--		--								--
					--		--								--
					--		--								--
					--		--								--
					--		--								--
					--		--								--
					--		--								--
					--		--								--
					--		--								--
					--		--								--
					--		--								--
					--		--								--
					--		--								--
					--		--								--
					--		--								--
					--		--								--
					--		--								--
					--		--								--
					--		--								--
					--		--								--
					--		--								--
					--		--								--
					--		--								--
							--								--
							--								--
							--								--
							--								--
							--								--
					--		--								--
					--		--								--
					--		--								--
					--		--								--
					--		--								--
					--		--								--
					--		--								--
					--		--								--
					--		--								--
					--		--								--
					--		--								--
					--		--								--
					--		--								--
					--		--								--
					--		--								--
					--		--								--
					--		--								--
					--		--								--
					--		--								--
							--								--
							--								--
							--								--
							--								--
							--								--
							--								--
							--								--
							--								--
							--								--
					--		--								--
					--		--								--
					--		--								--
					--		--								--
					--		--								--
					--		--								--
					--		--								--
					--		--								--
					--		--								--
					--		--								--
					--		--								--
					--		--								--
					--		--								--
					--		--								--
					--		--								--
					--		--								--
					--		--								--
					--		--								--
					--		--								--
					--		--								--
					--		--								--
					--		--								--
					--		--								--
					--		--								--
					--		--								--
					--		--								--
					--		--								--
					--		--								--
					--		--								--
					--		--								--
					--		--								--
					--		--								--
					--		--								--
					--		--								--
					--		--								--
					--		--								--
					--		--								--
					--		--								--
					--		--								--
					--		--								--
					--		--								--
					--		--								--
					--		--								--
					--		--								--
					--		--								--
					--		--								--
					--		--								--
					--		--								--
					--		--								--
					--		--								--
					--		--								--
							--								--
							--								--
							--								--
					--		--								--
					--		--								--
					--		--								--
					--		--								--
					--		--								--
					--		--								--
					--		--								--
					--		--								--
					--		--								--
					--		--								--
					--		--								--
					--		--								--
					--		--								--
					--		--								--
					--		--								--
					--		--								--
					--		--								--
					--		--								--
					--		--								--
					--		--								--
					--		--								--
					--		--								--
					--		--								--
					--		--								--
					--		--								--
					--		--								--
					--		--								--
					--		--								--
					--		--								--
					--		--								--
					--		--								--
					--		--								--
					--		--								--
					--		--								--
					--		--								--
					--		--								--
					--		--								--
					--		--								--
					--		--								--
					--		--								--
					--		--								--
					--		--								--
					--		--								--
					--		--								--
					--		--								--
					--		--								--
					--		--								--
					--		--								--
					--		--								--
					--		--								--
							--								--
							--								--
							--								--
							--								--
							--								--
							--								--
							--								--
							--								--
							--								--
							--								--
							--								--
							--								--
							--								--
							--								--
							--								--
							--								--
							--								--
							--								--
							--								--
							--								--
							--								--
							--								--
							--								--
							--								--
							--								--
							--								--
							--								--
							--								--
							--								--
							--								--
							--								--
							--								--
							--								--
							--								--
							--								--
							--								--
					--		--								--
					--		--								--
					--		--								--
					--		--								--
					--		--								--
					--		--								--
					--		--								--
					--		--								--
					--		--								--
					--		--								--
					--		--								--
					--		--								--
					--		--								--
							--								--
							--								--
							--								--
							--								--
							--								--
							--								--
							--								--
							--								--
							--								--
							--								--
							--								--
							--								--
							--								--
							--								--
							--								--
							--								--
							--								--
							--								--
							--								--
							--								--
							--								--
							--								--
							--								--
							--								--
							--								--
							--								--
							--								--
							--								--
							--								--
					--		--								--
					--		--								--
					--		--								--
					--		--								--
					--		--								--
					--		--								--
					--		--								--
							--								--
							--								--
							--								--
							--								--
							--								--
					--		--								--
					--		--								--
					--		--								--
					--		--								--
					--		--								--
					--		--								--
					--		--								--
					--		--								--
					--		--								--
					--		--								--
					--		--								--
					--		--								--
					--		--								--
					--		--								--
					--		--								--
					--		--								--
					--		--								--
					--		--								--
					--		--								--
					--		--								--
					--		--								--
							--								--
							--								--
							--								--
							--								--
							--								--
							--								--
					--		--								--
					--		--								--
					--		--								--
					--		--								--
					--		--								--
					--		--								--
					--		--								--
					--		--								--
					--		--								--
					--		--								--
					--		--								--
					--		--								--
					--		--								--
					--		--								--
					--		--								--
					--		--								--
					--		--								--
					--		--								--
					--		--								--
					--		--								--
					--		--								--
					--		--								--
					--		--								--
					--		--								--
					--		--								--
					--		--								--
					--		--								--
					--		--								--
					--		--								--
					--		--								--
					--		--								--
					--		--								--
					--		--								--
					--		--								--
					--		--								--
					--		--								--
					--		--								--
					--		--								--
					--		--								--
					--		--								--
					--		--								--
					--		--								--
					--		--								--
					--		--								--
					--		--								--
					--		--								--
					--		--								--
					--		--								--
					--		--								--
					--		--								--
					--		--								--
					--		--								--
					--		--								--
					--		--								--
					--		--								--
					--		--								--
					--		--								--
					--		--								--
					--		--								--
					--		--								--
					--		--								--
					--		--								--
					--		--								--
					--		--								--
					--		--								--
					--		--								--
					--		--								--
					--		--								--
					--		--								--
					--		--								--
					--		--								--
					--		--								--
					--		--								--
					--		--								--
					--		--								--
					--		--								--
					--		--								--
					--		--								--
					--		--								--
					--		--								--
					--		--								--
					--		--								--
					--		--								--
					--		--								--
					--		--								--
					--		--								--
					--		--								--
					--		--								--
					--		--								--
					--		--								--
					--		--								--
					--		--								--
					--		--								--
					--		--								--
					--		--								--
					--		--								--
					--		--								--
					--		--								--
					--		--								--
					--		--								--
					--		--								--
					--		--								--
					--		--								--
					--		--								--
					--		--								--
					--		--								--
							--								--
							--								--
							--								--
							--								--
							--								--
							--								--
							--								--
							--								--
					--		--								--
					--		--								--
					--		--								--
					--		--								--
					--		--								--
					--		--								--
					--		--								--
					--		--								--
					--		--								--
					--		--								--
					--		--								--
					--		--								--
					--		--								--
					--		--								--
					--		--								--
					--		--								--
					--		--								--
					--		--								--
							--								--
							--								--
							--								--
							--								--
							--								--
							--								--
							--								--
							--								--
					--		--								--
					--		--								--
					--		--								--
					--		--								--
					--		--								--
					--		--								--
					--		--								--
					--		--								--
					--		--								--
					--		--								--
					--		--								--
					--		--								--
					--		--								--
					--		--								--
					--		--								--
					--		--								--
					--		--								--
					--		--								--
					--		--								--
					--		--								--
					--		--								--
					--		--								--
					--		--								--
					--		--								--
					--		--								--
					--		--								--
					--		--								--
					--		--								--
					--		--								--
					--		--								--
					--		--								--
					--		--								--
					--		--								--
					--		--								--
					--		--								--
					--		--								--
					--		--								--
					--		--								--
					--		--								--
					--		--								--
					--		--								--
					--		--								--
					--		--								--
					--		--								--
					--		--								--
					--		--								--
					--		--								--
					--		--								--
					--		--								--
					--		--								--
					--		--								--
					--		--								--
					--		--								--
					--		--								--
					--		--								--
					--		--								--
					--		--								--
					--		--								--
					--		--								--
					--		--								--
					--		--								--
					--		--								--
					--		--								--
					--		--								--
					--		--								--
					--		--								--
					--		--								--
					--		--								--
					--		--								--
					--		--								--
					--		--								--
					--		--								--
					--		--								--
					--		--								--
					--		--								--
					--		--								--
					--		--								--
					--		--								--
					--		--								--
					--		--								--
					--		--								--
					--		--								--
					--		--								--
					--		--								--
					--		--								--
					--		--								--
					--		--								--
					--		--								--
					--		--								--
					--		--								--
					--		--								--
					--		--								--
					--		--								--
					--		--								--
					--		--								--
					--		--								--
					--		--								--
					--		--								--
					--		--								--
					--		--								--
					--		--								--
					--		--								--
					--		--								--
					--		--								--
					--		--								--
					--		--								--
					--		--								--
					--		--								--
					--		--								--
					--		--								--
					--		--								--
					--		--								--
					--		--								--
					--		--								--
					--		--								--
					--		--								--
					--		--								--
					--		--								--
					--		--								--
					--		--								--
					--		--								--
					--		--								--
					--		--								--
					--		--								--
					--		--								--
					--		--								--
					--		--								--
					--		--								--
					--		--								--
					--		--								--
					--		--								--
					--		--								--
					--		--								--
					--		--								--
					--		--								--
					--		--								--
					--		--								--
					--		--								--
					--		--								--
					--		--								--
					--		--								--
					--		--								--
					--		--								--
					--		--								--
					--		--								--
					--		--								--
					--		--								--
					--		--								--
					--		--								--
					--		--								--
					--		--								--
					--		--								--
					--		--								--
					--		--								--
					--		--								--
					--		--								--
					--		--								--
					--		--								--
					--		--								--
					--		--								--
					--		--								--
					--		--								--
					--		--								--
					--		--								--
					--		--								--
					--		--								--
					--		--								--
					--		--								--
					--		--								--
					--		--								--
					--		--								--
					--		--								--
					--		--								--
					--		--								--
					--		--								--
					--		--								--
					--		--								--
					--		--								--
					--		--								--
					--		--								--
					--		--								--
					--		--								--
					--		--								--
					--		--								--
					--		--								--
					--		--								--
					--		--								--
					--		--								--
					--		--								--
					--		--								--
					--		--								--
					--		--								--
					--		--								--
					--		--								--
					--		--								--
					--		--								--
					--		--								--
					--		--								--
					--		--								--
					--		--								--
					--		--								--
					--		--								--
					--		--								--
					--		--								--
					--		--								--
					--		--								--
					--		--								--
					--		--								--
					--		--								--
					--		--								--
					--		--								--
					--		--								--
					--		--								--
					--		--								--
					--		--								--
					--		--								--
					--		--								--
					--		--								--
					--		--								--
					--		--								--
					--		--								--
					--		--								--
					--		--								--
					--		--								--
					--		--								--
					--		--								--
					--		--								--
					--		--								--
					--		--								--
					--		--								--
					--		--								--
					--		--								--
					--		--								--
					--		--								--
					--		--								--
					--		--								--
					--		--								--
					--		--								--
					--		--								--
					--		--								--
					--		--								--
					--		--								--
					--		--								--
					--		--								--
					--		--								--
					--		--								--
					--		--								--
					--		--								--
					--		--								--
					--		--								--
					--		--								--
					--		--								--
					--		--								--
					--		--								--
					--		--								--
					--		--								--
					--		--								--
					--		--								--
					--		--								--
					--		--								--
					--		--								--
					--		--								--
					--		--								--
					--		--								--
					--		--								--
					--		--								--
					--		--								--
					--		--								--
					--		--								--
					--		--								--
					--		--								--
					--		--								--
					--		--								--
					--		--								--
					--		--								--
					--		--								--
					--		--								--
					--		--								--
					--		--								--
					--		--								--
					--		--								--
					--		--								--
					--		--								--
					--		--								--
					--		--								--
					--		--								--
					--		--								--
					--		--								--
					--		--								--
					--		--								--
					--		--								--
					--		--								--
					--		--								--
					--		--								--
					--		--								--
					--		--								--
					--		--								--
					--		--								--
					--		--								--
					--		--								--
					--		--								--
					--		--								--
					--		--								--
					--		--								--
					--		--								--
					--		--								--
					--		--								--
					--		--								--
					--		--								--
					--		--								--
					--		--								--
					--		--								--
					--		--								--
					--		--								--
					--		--								--
					--		--								--
					--		--								--
					--		--								--
					--		--								--
					--		--								--
					--		--								--
					--		--								--
					--		--								--
					--		--								--
					--		--								--
					--		--								--
					--		--								--
					--		--								--
					--		--								--
					--		--								--
					--		--								--
					--		--								--
					--		--								--
					--		--								--
					--		--								--
					--		--								--
					--		--								--
					--		--								--
					--		--								--
					--		--								--
					--		--								--
					--		--								--
					--		--								--
					--		--								--
					--		--								--
					--		--								--
					--		--								--
					--		--								--
					--		--								--
					--		--								--
					--		--								--
					--		--								--
					--		--								--
					--		--								--
					--		--								--
					--		--								--
					--		--								--
					--		--								--
					--		--								--
					--		--								--
					--		--								--
					--		--								--
					--		--								--
					--		--								--
					--		--								--
					--		--								--
					--		--								--
					--		--								--
					--		--								--
					--		--								--
					--		--								--
					--		--								--
					--		--								--
					--		--								--
					--		--								--
					--		--								--
					--		--								--
					--		--								--
					--		--								--
					--		--								--
					--		--								--
					--		--								--
					--		--								--
					--		--								--
					--		--								--
					--		--								--
					--		--								--
					--		--								--
					--		--								--
					--		--								--
					--		--								--
					--		--								--
					--		--								--
					--		--								--
					--		--								--
					--		--								--
					--		--								--
					--		--								--
					--		--								--
					--		--								--
					--		--								--
					--		--								--
					--		--								--
					--		--								--
					--		--								--
					--		--								--
					--		--								--
					--		--								--
					--		--								--
					--		--								--
					--		--								--
					--		--								--
					--		--								--
					--		--								--
					--		--								--
					--		--								--
					--		--								--
					--		--								--
					--		--								--
					--		--								--
					--		--								--
					--		--								--
					--		--								--
					--		--								--
					--		--								--
					--		--								--
					--		--								--
					--		--								--
					--		--								--
					--		--								--
					--		--								--
					--		--								--
					--		--								--
					--		--								--
					--		--								--
					--		--								--
					--		--								--
					--		--								--
					--		--								--
					--		--								--
					--		--								--
					--		--								--
					--		--								--
					--		--								--
					--		--								--
					--		--								--
					--		--								--
					--		--								--
					--		--								--
					--		--								--
					--		--								--
					--		--								--
					--		--								--
					--		--								--
					--		--								--
					--		--								--
					--		--								--
					--		--								--
					--		--								--
					--		--								--
					--		--								--
					--		--								--
					--		--								--
					--		--								--
					--		--								--
					--		--								--
					--		--								--
					--		--								--
					--		--								--
					--		--								--
					--		--								--
					--		--								--
					--		--								--
					--		--								--
					--		--								--
					--		--								--
					--		--								--
					--		--								--
					--		--								--
					--		--								--
					--		--								--
					--		--								--
					--		--								--
					--		--								--
					--		--								--
					--		--								--
					--		--								--
					--		--								--
					--		--								--
					--		--								--
					--		--								--
					--		--								--
					--		--								--
					--		--								--
					--		--								--
					--		--								--
					--		--								--
					--		--								--
					--		--								--
					--		--								--
					--		--								--
					--		--								--
					--		--								--
					--		--								--
					--		--								--
					--		--								--
					--		--								--
					--		--								--
					--		--								--
					--		--								--
					--		--								--
					--		--								--
					--		--								--
					--		--								--
					--		--								--
					--		--								--
					--		--								--
					--		--								--
					--		--								--
					--		--								--
					--		--								--
					--		--								--
					--		--								--
					--		--								--
					--		--								--
					--		--								--
					--		--								--
					--		--								--
					--		--								--
					--		--								--
					--		--								--
					--		--								--
					--		--								--
					--		--								--
					--		--								--
					--		--								--
					--		--								--
					--		--								--
					--		--								--
					--		--								--
					--		--								--
					--		--								--
					--		--								--
					--		--								--
					--		--								--
					--		--								--
					--		--								--
					--		--								--
					--		--								--
					--		--								--
					--		--								--
					--		--								--
					--		--								--
					--		--								--
					--		--								--
					--		--								--
					--		--								--
					--		--								--
					--		--								--
					--		--								--
					--		--								--
					--		--								--
					--		--								--
					--		--								--
					--		--								--
					--		--								--
					--		--								--
					--		--								--
					--		--								--
					--		--								--
					--		--								--
					--		--								--
					--		--								--
					--		--								--
					--		--								--
					--		--								--
					--		--								--
					--		--								--
					--		--								--
					--		--								--
					--		--								--
					--		--								--
					--		--								--
					--		--								--
					--		--								--
					--		--								--
					--		--								--
					--		--								--
					--		--								--
					--		--								--
					--		--								--
					--		--								--
					--		--								--
					--		--								--
					--		--								--
					--		--								--
					--		--								--
					--		--								--
					--		--								--
					--		--								--
					--		--								--
					--		--								--
					--		--								--
					--		--								--
					--		--								--
					--		--								--
					--		--								--
					--		--								--
					--		--								--
					--		--								--
					--		--								--
					--		--								--
					--		--								--
					--		--								--
					--		--								--
					--		--								--
					--		--								--
					--		--								--
					--		--								--
					--		--								--
					--		--								--
					--		--								--
					--		--								--
					--		--								--
					--		--								--
					--		--								--
					--		--								--
					--		--								--
					--		--								--
					--		--								--
					--		--								--
					--		--								--
					--		--								--
					--		--								--
					--		--								--
					--		--								--
					--		--								--
					--		--								--
					--		--								--
					--		--								--
					--		--								--
					--		--								--
					--		--								--
					--		--								--
					--		--								--
					--		--								--
					--		--								--
					--		--								--
					--		--								--
					--		--								--
					--		--								--
					--		--								--
					--		--								--
					--		--								--
					--		--								--
					--		--								--
					--		--								--
					--		--								--
					--		--								--
					--		--								--
					--		--								--
					--		--								--
					--		--								--
					--		--								--
					--		--								--
					--		--								--
					--		--								--
					--		--								--
					--		--								--
					--		--								--
					--		--								--
					--		--								--
					--		--								--
					--		--								--
					--		--								--
					--		--								--
					--		--								--
					--		--								--
					--		--								--
					--		--								--
					--		--								--
					--		--								--
					--		--								--
					--		--								--
					--		--								--
					--		--								--
					--		--								--
					--		--								--
					--		--								--
					--		--								--
					--		--								--
					--		--								--
					--		--								--
					--		--								--
					--		--								--
					--		--								--
					--		--								--
					--		--								--
					--		--								--
					--		--								--
					--		--								--
					--		--								--
					--		--								--
					--		--								--
					--		--								--
					--		--								--
					--		--								--
					--		--								--
					--		--								--
					--		--								--
					--		--								--
					--		--								--
					--		--								--
					--		--								--
					--		--								--
					--		--								--
					--		--								--
					--		--								--
					--		--								--
					--		--								--
					--		--								--
					--		--								--
					--		--								--
					--		--								--
					--		--								--
					--		--								--
					--		--								--
					--		--								--
					--		--								--
					--		--								--
					--		--								--
					--		--								--
					--		--								--
					--		--								--
					--		--								--
					--		--								--
					--		--								--
					--		--								--
					--		--								--
					--		--								--
					--		--								--
					--		--								--
					--		--								--
					--		--								--
					--		--								--
					--		--								--
					--		--								--
					--		--								--
					--		--								--
					--		--								--
					--		--								--
					--		--								--
					--		--								--
					--		--								--
					--		--								--
					--		--								--
					--		--								--
					--		--								--
					--		--								--
					--		--								--
					--		--								--
					--		--								--
					--		--								--
					--		--								--
					--		--								--
					--		--								--
					--		--								--
					--		--								--
					--		--								--
					--		--								--
					--		--								--
					--		--								--
					--		--								--
					--		--								--
					--		--								--
					--		--								--
					--		--								--
					--		--								--
					--		--								--
					--		--								--
					--		--								--
					--		--								--
					--		--								--
					--		--								--
					--		--								--
					--		--								--
					--		--								--
					--		--								--
					--		--								--
					--		--								--
					--		--								--
					--		--								--
					--		--								--
					--		--								--
					--		--								--
					--		--								--
					--		--								--
					--		--								--
					--		--								--
					--		--								--
					--		--								--
					--		--								--
					--		--								--
					--		--								--
					--		--								--
					--		--								--
					--		--								--
					--		--								--
					--		--								--
					--		--								--
					--		--								--
					--		--								--
					--		--								--
					--		--								--
					--		--								--
					--		--								--
					--		--								--
					--		--								--
					--		--								--
					--		--								--
					--		--								--
					--		--								--
					--		--								--
					--		--								--
					--		--								--
					--		--								--
					--		--								--
					--		--								--
					--		--								--
					--		--								--
					--		--								--
					--		--								--
					--		--								--
					--		--								--
					--		--								--
					--		--								--
					--		--								--
					--		--								--
					--		--								--
					--		--								--
					--		--								--
					--		--								--
					--		--								--
					--		--								--
					--		--								--
					--		--								--
					--		--								--
					--		--								--
					--		--								--
					--		--								--
					--		--								--
					--		--								--
					--		--								--
					--		--								--
					--		--								--
					--		--								--
					--		--								--
					--		--								--
					--		--								--
					--		--								--
					--		--								--
					--		--								--
					--		--								--
					--		--								--
					--		--								--
					--		--								--
					--		--								--
					--		--								--
					--		--								--
					--		--								--
					--		--								--
					--		--								--
					--		--								--
					--		--								--
					--		--								--
					--		--								--
					--		--								--
					--		--								--
					--		--								--
					--		--								--
					--		--								--
					--		--								--
					--		--								--
					--		--								--
					--		--								--
					--		--								--
					--		--								--
					--		--								--
					--		--								--
					--		--								--
					--		--								--
					--		--								--
					--		--								--
					--		--								--
					--		--								--
					--		--								--
					--		--								--
					--		--								--
					--		--								--
					--		--								--
					--		--								--
					--		--								--
					--		--								--
					--		--								--
					--		--								--
					--		--								--
					--		--								--
					--		--								--
					--		--								--
					--		--								--
					--		--								--
					--		--								--
					--		--								--
					--		--								--
					--		--								--
					--		--								--
					--		--								--
					--		--								--
					--		--								--
					--		--								--
					--		--								--
					--		--								--
					--		--								--
					--		--								--
					--		--								--
					--		--								--
					--		--								--
					--		--								--
					--		--								--
					--		--								--
					--		--								--
					--		--								--
					--		--								--
					--		--								--
					--		--								--
					--		--								--
					--		--								--
					--		--								--
					--		--								--
					--		--								--
					--		--								--
					--		--								--
					--		--								--
					--		--								--
					--		--								--
					--		--								--
					--		--								--
					--		--								--
					--		--								--
					--		--								--
					--		--								--
					--		--								--
					--		--								--
					--		--								--
					--		--								--
					--		--								--
					--		--								--
					--		--								--
					--		--								--
					--		--								--
					--		--								--
					--		--								--
					--		--								--
					--		--								--
					--		--								--
					--		--								--
					--		--								--
					--		--								--
					--		--								--
					--		--								--
					--		--								--
					--		--								--
					--		--								--
					--		--								--
					--		--								--
					--		--								--
					--		--								--
					--		--								--
					--		--								--
					--		--								--
					--		--								--
					--		--								--
					--		--								--
					--		--								--
					--		--								--
					--		--								--
					--		--								--
					--		--								--
					--		--								--
					--		--								--
					--		--								--
					--		--								--
					--		--								--
					--		--								--
					--		--								--
					--		--								--
					--		--								--
					--		--								--
					--		--								--
					--		--								--
					--		--								--
					--		--								--
					--		--								--
					--		--								--
					--		--								--
					--		--								--
					--		--								--
					--		--								--
					--		--								--
					--		--								--
					--		--								--
					--		--								--
					--		--								--
					--		--								--
					--		--								--
					--		--								--
					--		--								--
					--		--								--
					--		--								--
					--		--								--
					--		--								--
					--		--								--
					--		--								--
					--		--								--
					--		--								--
					--		--								--
					--		--								--
					--		--								--
					--		--								--
					--		--								--
					--		--								--
					--		--								--
					--		--								--
					--		--								--
					--		--								--
					--		--								--
					--		--								--
					--		--								--
					--		--								--
					--		--								--
					--		--								--
					--		--								--
					--		--								--
					--		--								--
					--		--								--
					--		--								--
					--		--								--
					--		--								--
					--		--								--
					--		--								--
					--		--								--
					--		--								--
					--		--								--
					--		--								--
					--		--								--
					--		--								--
					--		--								--
					--		--								--
					--		--								--
					--		--								--
					--		--								--
					--		--								--
					--		--								--
					--		--								--
					--		--								--
					--		--								--
					--		--								--
					--		--								--
					--		--								--
					--		--								--
					--		--								--
					--		--								--
					--		--								--
					--		--								--
					--		--								--
					--		--								--
					--		--								--
					--		--								--
					--		--								--
					--		--								--
					--		--								--
					--		--								--
					--		--								--
					--		--								--
					--		--								--
					--		--								--
					--		--								--
					--		--								--
					--		--								--
					--		--								--
					--		--								--
					--		--								--
					--		--								--
					--		--								--
					--		--								--
					--		--								--
					--		--								--
					--		--								--
					--		--								--
					--		--								--
					--		--								--
					--		--								--
					--		--								--
					--		--								--
					--		--								--
					--		--								--
					--		--								--
					--		--								--
					--		--								--
					--		--								--
					--		--								--
					--		--								--
					--		--								--
					--		--								--
					--		--								--
					--		--								--
					--		--								--
					--		--								--
					--		--								--
					--		--								--
					--		--								--
					--		--								--
					--		--								--
					--		--								--
					--		--								--
					--		--								--
					--		--								--
					--		--								--
					--		--								--
					--		--								--
					--		--								--
					--		--								--
					--		--								--
					--		--								--
					--		--								--
					--		--								--
					--		--								--
					--		--								--
					--		--								--
					--		--								--
					--		--								--
					--		--								--
					--		--								--
					--		--								--
					--		--								--
					--		--								--
					--		--								--
					--		--								--
					--		--								--
					--		--								--
					--		--								--
					--		--								--
					--		--								--
					--		--								--
					--		--								--
					--		--								--
					--		--								--
					--		--								--
					--		--								--
					--		--								--
					--		--								--
					--		--								--
					--		--								--
					--		--								--
					--		--								--
					--		--								--
					--		--								--
					--		--								--
					--		--								--
					--		--								--
					--		--								--
					--		--								--
					--		--								--
					--		--								--
					--		--								--
					--		--								--
					--		--								--
					--		--								--
					--		--								--
					--		--								--
					--		--								--
					--		--								--
					--		--								--
					--		--								--
					--		--								--
					--		--								--
					--		--								--
					--		--								--
					--		--								--
					--		--								--
					--		--								--
					--		--								--
					--		--								--
					--		--								--
					--		--								--
					--		--								--
					--		--								--
					--		--								--
					--		--								--
					--		--								--
					--		--								--
					--		--								--
					--		--								--
					--		--								--
					--		--								--
					--		--								--
					--		--								--
					--		--								--
					--		--								--
					--		--								--
					--		--								--
					--		--								--
					--		--								--
					--		--								--
					--		--								--
					--		--								--
					--		--								--
					--		--								--
					--		--								--
					--		--								--
					--		--								--
					--		--								--
					--		--								--
					--		--								--
					--		--								--
					--		--								--
					--		--								--
					--		--								--
					--		--								--
					--		--								--
					--		--								--
					--		--								--
					--		--								--
					--		--								--
					--		--								--
					--		--								--
					--		--								--
					--		--								--
					--		--								--
					--		--								--
					--		--								--
					--		--								--
					--		--								--
					--		--								--
					--		--								--
					--		--								--
					--		--								--
					--		--								--
					--		--								--
					--		--								--
					--		--								--
					--		--								--
					--		--								--
					--		--								--
					--		--								--
					--		--								--
					--		--								--
					--		--								--
					--		--								--
					--		--								--
					--		--								--
					--		--								--
					--		--								--
					--		--								--
					--		--								--
					--		--								--
					--		--								--
					--		--								--
					--		--								--
					--		--								--
					--		--								--
					--		--								--
					--		--								--
					--		--								--
					--		--								--
					--		--								--
					--		--								--
					--		--								--
					--		--								--
					--		--								--
					--		--								--
					--		--								--
					--		--								--
					--		--								--
					--		--								--
					--		--								--
					--		--								--
					--		--								--
					--		--								--
					--		--								--
					--		--								--
					--		--								--
					--		--								--
					--		--								--
					--		--								--
					--		--								--
					--		--								--
					--		--								--
					--		--								--
					--		--								--
					--		--								--
					--		--								--
					--		--								--
					--		--								--
					--		--								--
					--		--								--
					--		--								--
					--		--								--
					--		--								--
					--		--								--
					--		--								--
					--		--								--
					--		--								--
					--		--								--
					--		--								--
					--		--								--
					--		--								--
					--		--								--
					--		--								--
					--		--								--
					--		--								--
					--		--								--
					--		--								--
					--		--								--
					--		--								--
					--		--								--
					--		--								--
					--		--								--
					--		--								--
					--		--								--
					--		--								--
					--		--								--
					--		--								--
					--		--								--
					--		--								--
					--		--								--
					--		--								--
					--		--								--
					--		--								--
					--		--								--
					--		--								--
					--		--								--
					--		--								--
					--		--								--
					--		--								--
					--		--								--
					--		--								--
					--		--								--
					--		--								--
					--		--								--
					--		--								--
					--		--								--
					--		--								--
					--		--								--
					--		--								--
					--		--								--
					--		--								--
					--		--								--
					--		--								--
					--		--								--
					--		--								--
					--		--								--
					--		--								--
					--		--								--
					--		--								--
					--		--								--
					--		--								--
					--		--								--
					--		--								--
					--		--								--
					--		--								--
					--		--								--
					--		--								--
					--		--								--
					--		--								--
					--		--								--
					--		--								--
					--		--								--
					--		--								--
					--		--								--
					--		--								--
					--		--								--
					--		--								--
					--		--								--
					--		--								--
					--		--								--
					--		--								--
					--		--								--
					--		--								--
					--		--								--
					--		--								--
					--		--								--
					--		--								--
					--		--								--
					--		--								--
					--		--								--
					--		--								--
					--		--								--
					--		--								--
					--		--								--
					--		--								--
					--		--								--
					--		--								--
					--		--								--
					--		--								--
					--		--								--
					--		--								--
					--		--								--
					--		--								--
					--		--								--
					--		--								--
					--		--								--
					--		--								--
					--		--								--
					--		--								--
					--		--								--
					--		--								--
					--		--								--
					--		--								--
					--		--								--
					--		--								--
					--		--								--
					--		--								--
[truncated: 9,012 more rows]

## Sheet: Figure3a
	1st	2nd	3rd	mean value	SD
0.6	0.6	0.7	0.75	0.68	0.062
1	0.93	0.95	0.98	0.95	0.0205
1.3	0.98	1.05	1.085	1.038	0.043
1.6	0.525	0.56	0.595	0.56	0.028

[truncated: 25 more sheets: Figure3b, Figure3c, Figure3d, Figure3e, Figure4a, Figure4b, Figure4c, Figure4d, Figure5a, Figure5b, Figure5c, Figure5d, Figure6a, Figure6b, Figure6c, Figure6d, Figure7a, Figure7b, Figure7c, Figure8a …]
